# Supplementary material for: An electron-blocking interface for garnet-based quasi-solid-state lithium-metal batteries to improve lifespan
Source: Nat Commun. 2024 Jun 22;15:5325. doi: 10.1038/s41467-024-49715-x (PMC11193789; doi:10.1038/s41467-024-49715-x)
Supplement: Supplementary file 3 — Source Data [file 41467_2024_49715_MOESM3_ESM.xlsx]

## Sheet: Figure 1
figure 1d
Sputter Time (s)	TaO2-	ZrO2-	K-	KF2-
--	--	--	--	--
0.57344	35.0314	25.0191	234.687	68.1424
1.72032	35.7056	35.0391	305.623	77.5201
2.8672	41.389	45.0646	404.57	94.9532
4.01408	45.7335	57.4407	493.223	123.149
5.16096	51.7511	63.4594	583.001	139.942
6.30784	56.7705	68.1425	638.053	160.127
7.45472	65.1332	69.8171	717.293	167.88
8.6016	75.1673	77.1837	766.064	171.244
9.74848	88.566	79.8624	806.913	168.212
10.8954	98.9563	90.592	827.961	169.893
12.0422	117.079	103.336	856.393	173.256
13.1891	129.851	119.437	888.364	171.575
14.336	144.636	128.843	907.024	166.868
15.4829	157.775	143.64	936.284	171.587
16.6298	177.647	164.169	947.918	176.978
17.7766	194.167	185.053	966.326	176.631
18.9235	221.181	210.366	971.3	174.269
20.0704	260.812	239.104	997.52	173.257
21.2173	300.766	276.355	996.421	175.623
22.3642	341.547	298.382	1017.34	166.203
23.511	378.751	341.949	1018.41	156.437
24.6579	436.159	378.099	1021.3	144.649
25.8048	493.109	420.034	989.417	153.395
26.9517	564.421	458.076	974.554	157.431
28.0986	634.624	494.464	981.243	162.813
29.2454	682.701	546.044	1014.58	160.12
30.3923	742.001	575.367	1031.58	160.46
31.5392	813.056	625.517	1039.39	154.402
32.6861	891.887	684.575	1044.7	148.343
33.833	995.593	752.461	1048.92	136.235
34.9798	1076.62	828.392	1058.18	132.205
36.1267	1188.52	888.458	1067.08	132.21
37.2736	1265.95	945.843	1083.83	134.899
38.4205	1399.15	985.807	1099.86	134.565
39.5674	1483.76	1070.86	1095.2	128.515
40.7142	1581.7	1150.38	1098.08	124.145
41.8611	1663.74	1217.52	1122	124.149
43.008	1780.08	1254.56	1157	125.823
44.1549	1901.64	1338.18	1159.81	122.801
45.3018	2029.61	1412.4	1164.14	121.791
46.4486	2168.48	1506.04	1152.73	125.158
47.5955	2294.05	1567.63	1176.41	130.869
48.7424	2420.46	1654.61	1178.57	129.185
49.8893	2542.9	1721.18	1191.08	123.472
51.0362	2673.25	1792.81	1226.65	122.798
52.183	2794.2	1862.09	1239.52	117.431
53.3299	2938.15	1948.59	1247.75	110.378
54.4768	3048.34	2011.42	1232.23	100.644
55.6237	3175.32	2083.17	1258.53	104.671
56.7706	3294.24	2109.44	1281.24	110.044
57.9174	3397.13	2215.12	1291.3	106.692
59.0643	3498.31	2289.24	1292.78	102.665
60.2112	3605.59	2427.99	1285.91	95.2836
61.3581	3733.1	2464.06	1270.45	101.993
62.505	3860.38	2569.47	1248.12	99.98
63.6518	3964.49	2644.23	1244.9	99.6454
64.7987	4114.27	2802.45	1260.35	100.988
65.9456	4247.11	2820.58	1257.84	96.9681
67.0925	4347	2849.2	1255.3	96.9671
68.2394	4420.48	2839.24	1243.47	86.2362
69.3862	4497.57	2954.16	1225.1	93.2755
70.5331	4682.28	3048.16	1234.85	87.2423
71.68	4789.16	3122.65	1218.31	93.6133
72.8269	4928.36	3203.72	1219.74	90.9299
73.9738	4945.87	3264.77	1197.06	97.9651
75.1206	5060.64	3358.29	1198.82	91.2575
76.2675	5135.95	3351.78	1184.17	86.9033
77.4144	5293.5	3410.25	1170.9	85.2271
78.5613	5392.01	3447.78	1154.07	85.2287
79.7082	5517.16	3534.45	1148.7	84.8902
80.855	5637.63	3573.84	1123.35	80.8693
82.0019	5770.41	3637.86	1133.75	79.866
83.1488	5843.14	3712.79	1133.02	83.8881
84.2957	5907.36	3767.99	1133.77	85.5648
85.4426	5985.41	3809.03	1123.42	88.2468
86.5894	6128.77	3898.66	1104.21	77.5265
87.7363	6217.25	3949.5	1088.54	75.1799
88.8832	6330.25	3971.57	1083.16	71.1568
90.0301	6345.46	3969.1	1082.05	73.8374
91.177	6420.33	4022.25	1076.7	74.1723
92.3238	6498.88	4071.1	1052.08	72.4983
93.4707	6650.97	4134.64	1038.57	74.841
94.6176	6801.63	4136.88	1041.41	74.841
95.7645	6903.85	4169.7	1029.36	72.8316
96.9114	6999.33	4190.39	1020.18	71.4935
98.0582	7049.03	4269.35	1005.31	67.1412
99.2051	7152.69	4345.93	1002.47	67.1437
100.352	7165.36	4389.35	997.869	60.7835
101.499	7280.83	4446.02	996.078	63.1295
102.646	7334.36	4485.16	980.83	62.7937
103.793	7455.86	4535.5	962.101	66.8075
104.94	7501.75	4533.36	951.137	66.8061
106.086	7603.21	4537.22	940.891	70.1516
107.233	7615.26	4583.01	935.94	67.1401
108.38	7624.26	4619.72	937.02	69.4844
109.527	7697.44	4658.11	923.623	62.7938
110.674	7847.14	4678.95	923.233	67.482
111.821	7985.25	4725.14	899.958	63.1291
112.968	8052.72	4747.61	873.98	65.4692
114.115	8161.69	4813.83	864.823	62.1209
115.261	8196.68	4853.95	846.556	59.7798
116.408	8205.56	4891.21	856.009	63.4635
117.555	8298.65	4894.05	852.492	64.467
118.702	8373.45	4891.78	866.542	67.4777
119.849	8517.9	4935.74	873.938	65.1334
120.996	8572.46	4941.09	861.643	63.7961
122.143	8665.16	5065.59	850.048	62.7907
123.29	8735.12	5109.29	833.9	58.7757
124.436	8749.28	5141.07	816.418	58.7732
125.583	8850.84	5096.3	810.823	61.4526
126.73	8881.43	5107.14	818.874	66.8063
127.877	8956.53	5129.61	834.269	61.4573
129.024	8981.46	5142.45	813.945	59.1126
130.171	8980.11	5182.03	783.857	57.1047
131.318	9062.78	5166.15	756.915	63.7921
132.465	9099.96	5159.61	751.349	60.113
133.612	9171.1	5159.46	748.89	60.4463
134.758	9140.89	5200.45	762.536	55.4287
135.905	9211.51	5260.91	745.104	61.4511
137.052	9268.33	5283	745.468	65.1357
138.199	9432.36	5319.96	720.65	67.1422
139.346	9465.09	5296.6	732.5	61.4531
140.493	9501.52	5353.19	718.197	57.1019
141.64	9464.55	5389.24	728.656	58.7795
142.787	9571.8	5475.62	730.035	57.7761
143.933	9680.21	5470.68	746.432	56.4357
145.08	9746.47	5465.4	736.321	56.0962
146.227	9806.63	5465.03	752.379	58.4376
147.374	9896.5	5436.02	739.13	61.7845
148.521	9967.54	5444.58	729.762	60.1131
149.668	9991.06	5485.48	697.694	57.1029
150.815	10058.4	5554.25	693.154	54.0939
151.962	10146.6	5586.49	698.04	55.0962
153.108	10235.7	5556.68	692.829	58.1076
154.255	10254.5	5522.28	689.017	56.4331
155.402	10309.1	5537.28	673.681	55.4298
156.549	10351.6	5572.42	680.977	54.425
157.696	10438.7	5578.67	674.375	53.4228
158.843	10420.8	5620.69	682.71	53.4227
159.99	10429.4	5604.55	681.001	52.0871
161.137	10488.2	5619.38	667.127	54.7603
162.284	10532.1	5604.39	664.701	56.7674
163.43	10579.1	5691.75	644.576	54.0915
164.577	10590.4	5796.07	651.855	54.426
165.724	10623.6	5822.48	636.609	53.089
166.871	10698.5	5830.53	643.167	56.4327
168.018	10690.2	5808.33	626.183	55.4304
169.165	10739.9	5831.74	635.534	58.7752
170.312	10704	5828.9	632.441	58.1074
171.459	10686	5872.94	637.284	56.4354
172.605	10780.5	5803.75	615.116	50.7494
173.752	10882	5817.46	601.938	47.7384
174.899	11028.5	5865.88	606.092	48.4071
176.046	10947.7	5950.47	601.589	50.7471
177.193	10924.1	6017.43	593.989	57.1024
178.34	10861.4	5964.14	588.45	55.765
179.487	11044.9	5957.65	583.974	53.0907
180.634	11062.1	5932.24	591.935	50.7476
181.78	11157.9	5994.69	571.214	55.43
182.927	11101.2	6080.85	579.148	53.7585
184.074	11198.4	6089.64	574.295	50.4147
185.221	11257.9	6104.26	601.94	50.416
186.368	11387.2	6088.56	581.931	47.4085
187.515	11477	6150.41	586.769	52.7595
188.662	11576.6	6115.14	564.642	53.7608
189.809	11513.9	6144.28	581.192	57.7711
190.956	11580.4	6094.84	569.118	59.4444
192.102	11518.5	6090.47	580.862	56.099
193.249	11732.5	6113.97	569.855	62.456
194.396	11776.8	6149.54	565.728	55.767
195.543	11781.3	6238.23	540.888	54.0961
196.69	11618.2	6239.07	538.453	50.4142
197.837	11546.1	6261.61	538.776	49.7457
198.984	11615.3	6252.13	543.597	51.7533
200.131	11670.6	6242.51	523.983	52.4211
201.277	11764.8	6247.51	515.029	60.1148
202.424	11858.3	6213.11	508.517	56.769
203.571	11944.1	6227.26	535.026	53.7593
204.718	11954.3	6231.22	533.993	47.7374
205.865	11959.8	6209.58	533.634	50.7476
207.012	12033	6222.77	528.106	49.7448
208.159	12031.9	6227.3	557.43	52.7536
209.306	11985.1	6281.98	553.975	51.0806
210.452	11882.3	6313.42	545.023	51.4158
211.599	11979	6345.84	510.54	48.0724
212.746	12039.7	6427.02	518.121	45.0643
213.893	12161	6389.98	500.946	47.0714
215.04	12206.7	6428.86	505.094	44.7306
216.187	12276.2	6445.08	493.044	47.7397
217.334	12308.9	6479.03	494.759	43.3923
218.481	12364.1	6436.5	476.889	48.7419
219.628	12336.4	6353.51	484.109	45.3994
220.774	12377.2	6451.64	497.849	48.075
221.921	12286.7	6490.16	500.24	44.7319
223.068	12367.4	6575.82	494.051	45.4005
224.215	12386.5	6536.88	480.664	44.731
225.362	12460.1	6509.55	490.277	45.3997
226.509	12530.1	6507.22	494.746	49.7456
227.656	12535.7	6472.15	495.08	49.0762
228.803	12594.7	6492.83	482.732	48.0722
229.949	12676.7	6486.2	467.277	48.0722
231.096	12737.5	6503.41	481.019	51.7497
232.243	12742.6	6543.56	485.487	52.7527
233.39	12685.8	6574.94	485.487	51.7494
234.537	12788.7	6626.28	466.619	46.7352
235.684	12711.7	6569.46	450.155	46.4009
236.831	12732.1	6528.28	441.263	44.0606
237.978	12637.6	6533.15	436.448	47.4039
239.124	12715.8	6587.69	438.51	52.0879
240.271	12781.1	6570.51	447.745	52.087
241.418	12853.1	6560.02	461.805	50.7497
242.565	12934.8	6587.17	476.532	45.0629
243.712	12884.9	6666.15	489.602	50.7477
244.859	12890.8	6725.37	473.829	50.4134
246.006	12861	6714.54	465.294	52.4194
247.153	12957.6	6749.82	439.215	47.7383
248.3	12910.5	6681.01	438.188	51.7504
249.446	12913.1	6658.27	430.619	52.4215
250.593	12890.1	6616.51	438.485	52.0928
251.74	13000.2	6648.95	435.072	51.4242
252.887	13065.2	6660.63	434.73	46.7419
254.034	13193	6683.54	421.749	46.0678
255.181	13239.3	6717.81	419.346	43.7261
256.328	13286.7	6768.03	427.563	43.7261
257.475	13245.6	6768.79	423.096	41.052
258.621	13248	6723.83	420.712	42.3894
259.768	13203.1	6754.81	420.369	52.423
260.915	13184.4	6733.75	413.883	56.7676
262.062	13169.2	6797.23	419.013	52.4238
263.209	13334.6	6764.97	406.351	46.7368
264.356	13345.7	6782.18	419.33	45.0663
265.503	13404.7	6748.71	416.936	48.7425
266.65	13412	6749.42	418.987	44.3957
267.796	13474.8	6822.05	428.913	42.7247
268.943	13483.1	6855.4	430.282	37.0437
270.09	13480.7	6933.4	428.572	40.3862
271.237	13476.9	6903.94	408.737	42.3915
272.384	13511.2	6921.75	406.001	46.4019
273.531	13471.1	6863.39	397.803	46.4029
274.678	13534.2	6827.5	399.852	46.0687
275.825	13587.2	6806.96	402.579	48.0747
276.972	13681.2	6869.61	408.052	47.0716
278.118	13640.9	6913.19	406.003	47.7435
279.265	13621	6918.13	400.874	42.7292
280.412	13629.4	6814.91	399.158	39.7228
281.559	13694	6795.18	403.264	40.0537
282.706	13737.8	6805.25	403.948	45.7356
283.853	13647.1	6892.95	405.656	49.4117
285	13680.3	6945.88	412.492	45.4014
286.147	13698.3	6961.54	400.202	41.7251
287.293	13907.7	6975.99	388.938	36.3778
288.44	13918.4	6974.39	367.424	35.3763
289.587	13968.6	6977.16	382.107	39.3894
290.734	13827.6	7026.56	383.812	44.0661
291.881	13863.5	7025.92	396.441	50.7497
293.028	13792.2	7056.79	389.268	50.4131
294.175	13835.5	7013.55	394.045	49.0787
295.322	13753.2	7101.55	385.506	43.73
296.468	13790.9	7025.77	380.043	41.7229
297.615	13744.4	7041.28	377.312	43.3916
298.762	13840.1	6992.76	375.949	47.4019
299.909	13898.9	7011.74	376.29	45.733
301.056	13956	6973.88	378.337	43.0599
302.203	13961.1	6954.12	374.249	40.0527
303.35	13893.3	7016.92	374.256	39.3831
304.497	13854.7	7098.71	383.822	40.0506
305.644	13865.7	7117.74	393.367	42.7235
306.79	14019	7136.38	388.926	44.3936
307.937	14129.2	7108.33	368.797	44.3953
309.084	14124.9	7085.83	367.091	42.3899
310.231	14142.2	7076.35	368.796	47.0723
311.378	14052.2	7090.51	382.441	47.739
312.525	14062.7	7162.03	376.645	48.4083
313.672	14004.8	7125.51	369.503	49.7453
314.819	14129.5	7084.3	354.829	47.0729
315.965	14125.8	7020.3	342.576	48.0775
317.112	14118.9	7077.25	359.958	40.7213
318.259	14067.9	7105.27	366.774	46.4027
319.406	14177.8	7144.99	376.302	44.0628
320.553	14252.8	7090.17	360.268	42.059
321.7	14336.2	7088.49	362.315	35.0414
322.847	14304.2	7081.45	351.428	36.3766
323.994	14312.4	7144.14	358.586	39.0496
325.14	14371.2	7200.86	352.789	43.3934
326.287	14420.2	7254.31	371.189	47.4046
327.434	14443.5	7298.66	361.647	44.0628
328.581	14395.3	7308.68	353.134	44.3971
329.728	14476.1	7278.07	343.578	38.7166
330.875	14538.3	7273.07	343.245	44.3991
332.022	14631.6	7206.96	337.463	45.401
333.169	14571.4	7181.76	352.463	47.4046
334.316	14599.9	7136.08	354.514	45.3973
335.462	14604.5	7206.9	355.873	41.7216
336.609	14630.9	7292.68	335.429	43.0588
337.756	14611.1	7390.32	324.533	39.0497
338.903	14622.5	7394.83	326.574	41.0567
340.05	14645.3	7341.63	323.174	36.3773
341.197	14680.8	7364.31	323.167	43.7306
342.344	14685.9	7392.05	318.414	43.3937
343.491	14771.4	7442.6	326.918	45.3992
344.637	14726.9	7383.45	336.447	44.0606
345.784	14739.8	7346.34	344.262	49.4118
346.931	14678.1	7326.16	344.943	52.42
348.078	14740.6	7327.87	342.557	48.411
349.225	14801.2	7373.85	333.716	41.0556
350.372	14771	7423.11	335.759	41.39
351.519	14719.8	7412.52	328.276	45.7344
352.666	14715	7376.63	335.082	45.4003
353.812	14828.7	7353.28	332.358	41.3893
354.959	14942.2	7427.01	339.841	41.0569
356.106	14937.1	7470.33	346.983	43.0626
357.253	14826.7	7481.22	340.179	43.0619
358.4	14786.3	7362.69	328.283	38.3809
359.547	14770.9	7354.73	316.034	38.045
360.694	14879.3	7326.4	327.265	39.7168
361.841	14891.6	7377.71	336.779	42.7233
362.988	14950.5	7346.53	339.165	45.3983
364.134	15010.6	7450.82	333.377	47.4056
365.281	15077.6	7486.58	335.425	46.4038
366.428	15099.7	7508.23	346.651	40.0548
367.575	15069.6	7445.62	346.991	38.0483
368.722	15079.8	7455.84	342.561	38.3817
369.869	15142.5	7447.92	329.63	42.0557
371.016	15172.1	7473.25	314.674	41.3864
372.163	15094.8	7495.16	318.417	42.7243
373.309	15079.8	7500.76	323.178	41.3877
374.456	15080.4	7506.18	325.901	43.7266
375.603	15100.7	7437.78	324.198	41.0521
376.75	15132.8	7500.2	322.497	47.4046
377.897	15103.1	7582.05	333.036	44.3998
379.044	15214	7688.96	323.525	42.0628
380.191	15229	7659.18	321.831	40.724
381.338	15359.6	7584.52	315.364	42.7259
382.484	15360.6	7531.23	325.895	48.7394
383.631	15331.1	7558.82	334.054	44.0614
384.778	15344.8	7529.18	332.701	40.3865
385.925	15333.5	7554.3	331	35.7079
387.072	15438.9	7591.98	314.002	37.7113
388.219	15348.6	7636.09	318.074	37.3773
389.366	15357	7699.52	327.606	36.7106
390.513	15377.4	7648.12	332.7	37.7134
391.66	15437.9	7656.06	327.263	42.729
392.806	15482.7	7609.07	318.071	43.3957
393.953	15445.3	7622.53	319.77	41.0562
395.1	15447	7581.98	321.468	36.3751
396.247	15414.7	7643.82	307.539	38.3797
397.394	15484.1	7656.57	294.64	41.7233
398.541	15620.5	7735.32	299.746	44.73
399.688	15794.6	7709.42	303.824	46.0678
400.835	15731.1	7762.37	304.163	41.7226
401.981	15604.5	7786.85	298.378	42.056
403.128	15499.5	7766.79	294.299	41.3892
404.275	15549.7	7751.29	303.129	43.06
405.422	15695	7681.56	305.168	41.0552
406.569	15700.4	7687.87	302.793	40.3842
407.716	15685.1	7686.56	305.845	38.0445
408.863	15681.4	7680.66	304.152	40.0511
410.01	15657.1	7750.67	307.884	40.7195
411.156	15727.5	7710.05	306.19	42.7242
412.303	15670.6	7739.11	304.485	38.3791
413.45	15708.3	7645.34	293.98	40.3857
414.597	15549.7	7709.06	285.488	41.055
415.744	15570.5	7673.96	279.717	44.3965
416.891	15650.1	7731.8	295.655	37.7129
418.038	15726.9	7763.9	314.343	37.3778
419.185	15744.9	7861.02	313.325	37.0428
420.332	15706.7	7846.95	308.232	42.7234
421.478	15820.9	7855.99	283.792	36.7123
422.625	15786.6	7798.84	279.734	34.7085
423.772	15804.8	7840.1	274.984	34.0399
424.919	15774.4	7792.84	281.754	40.3862
426.066	15847.6	7851.3	298.378	41.3891
427.213	15800.3	7791.77	299.735	38.381
428.36	15714.4	7816.83	292.281	41.3888
429.507	15774	7777.9	285.825	39.0498
430.653	15912	7802.13	301.79	38.0478
431.8	16038.4	7780.74	304.157	33.369
432.947	15998.3	7851.35	298.393	39.0494
434.094	15931.1	7882.28	282.094	40.7197
435.241	15934.2	7875.74	296.688	41.0538
436.388	15846.4	7806.66	296.343	40.3843
437.535	15874.2	7891.02	290.235	42.7242
438.682	15901.8	7964.82	273.947	43.7259
439.828	15967.2	7953.08	284.473	39.383
440.975	15986.8	7857.6	294.647	32.7021
442.122	16039.5	7777.13	305.167	31.3671
443.269	16115.6	7836.3	289.893	35.7118
444.416	16190.3	7893.34	287.184	44.3976
445.563	16186.4	7944.5	282.088	50.4144
446.71	16127.8	7952.93	284.806	41.7297
447.857	16106.8	7935.19	276.331	34.0461
449.004	16074.6	7912.29	271.251	30.0345
450.15	16212.8	7852.34	282.447	32.7047
451.297	16201.2	7839.56	290.238	35.376
452.444	16207.7	7899.13	289.894	32.367
453.591	16121.3	7966	276.663	35.0396
454.738	16146.2	7920.21	272.6	41.725
455.885	16114.4	7964.16	273.616	40.055
457.032	16133.4	8025.76	270.222	43.0609
458.179	16216.3	8152.83	263.78	34.7053
459.325	16316.4	8123.21	267.509	36.3753
460.472	16293.5	8009.28	264.81	36.7105
461.619	16242.6	7947.49	275.661	38.7154
462.766	16230.3	7936.54	275.322	40.3859
463.913	16375.4	7993.01	281.749	36.7094
465.06	16307.5	7966.07	276.318	37.7118
466.207	16230.8	7958.67	274.289	35.7073
467.354	16224.8	7989.91	271.578	39.3838
468.5	16444.4	8044.49	277.342	39.7163
469.647	16556.2	8044.82	282.084	41.0557
470.794	16499.9	8045.17	291.24	38.3829
471.941	16414.1	8043.98	278.705	40.7234
473.088	16481	8133.91	277.687	41.3894
474.235	16515.6	8178.05	278.366	44.0621
475.382	16606.9	8205.67	280.395	39.0504
476.529	16521.6	8170.81	283.109	38.0472
477.676	16605.1	8113.14	280.398	35.3737
478.822	16542.3	8106	278.705	39.0492
479.969	16504.7	8047.59	275.99	37.3791
481.116	16431.9	8025.89	275.308	38.3823
482.263	16411.4	7939.87	291.92	33.3708
483.41	16557.7	8002.54	294.3	38.3829
484.557	16579.9	8056.24	287.858	38.716
485.704	16549.7	8105.33	285.482	40.0507
486.851	16470	8067.6	280.728	38.0461
487.997	16520.2	8072.28	282.084	36.7098
489.144	16541.7	8046.51	263.45	35.7091
490.291	16608	8017.84	267.865	33.3696
491.438	16501.5	7999.81	266.51	35.7079
492.585	16573.2	8029.44	269.893	38.3803
493.732	16623.4	8084.26	262.093	39.0499
494.879	16687.6	8123.72	257.013	39.385
496.026	16553.3	8120.08	268.193	38.048
497.172	16358.6	8092.03	270.899	42.3911
498.319	16345.1	8067.31	284.117	43.0588
499.466	16428.5	8148.17	281.405	46.0658
500.613	16593.9	8110.12	276.322	41.3872
501.76	16671.6	8071.64	265.135	34.3715
502.907	16687.8	8043.76	262.424	30.6977
504.054	16816.6	8070.05	258.361	32.0341
505.201	16893.3	8109.42	258.022	34.3716
506.348	16935.4	8106.35	257.016	36.7103
507.494	16837.4	8142.69	259.048	34.7072
508.641	16716.4	8172.82	264.468	36.3783
509.788	16766	8195.34	259.718	34.0383
510.935	16712.2	8207.62	265.477	35.7081
512.082	16823.1	8173.04	270.564	38.0475
513.229	16799.1	8171.08	273.272	39.7176
514.376	16935.8	8228.24	270.561	36.7113
515.523	16946.3	8288.26	269.204	35.3736
516.669	17102.3	8312.21	272.933	35.3728
517.816	17065.7	8278.61	268.536	37.3761
518.963	16947.4	8179.97	263.789	35.3715
520.11	16818.2	8213.53	264.803	38.0456
521.257	16907.3	8275.03	261.075	37.3775
522.404	17070	8387.08	251.933	41.7229
523.551	17132.4	8322.54	251.261	39.0488
524.698	16963.6	8279.3	263.791	42.3907
525.844	16879.1	8317.67	268.191	38.3824
526.991	16825.9	8417.86	263.109	39.7188
528.138	16912.9	8419.01	258.704	38.0479
529.285	16993.2	8389.2	255.657	39.7164
530.432	17040.3	8341.79	264.801	37.0445
531.579	17008.7	8322.21	258.706	34.7074
532.726	16941.8	8378.17	268.19	33.7042
533.873	16947.4	8330.83	263.445	32.3692
535.02	16979	8341.24	256.009	34.0381
536.166	17013.3	8301.94	246.53	31.6998
537.313	16948.5	8295.35	242.128	34.371
538.46	16946.4	8322.41	257.69	34.7058
539.607	17029.4	8277.74	256.008	36.3781
540.754	17088.4	8303.36	251.95	35.7106
541.901	17143.4	8280.2	246.192	38.3825
543.048	17113.6	8284.45	249.9	37.7122
544.195	17131.6	8382.94	253.281	37.0428
545.341	17072.6	8386.96	259.039	34.0361
546.488	17056.5	8411.48	267.176	32.3669
547.635	17032.3	8323.95	273.611	34.3719
548.782	17113.8	8290.67	261.086	35.7092
549.929	17045	8289.24	261.42	40.7207
551.076	17109.9	8316.02	260.07	40.7199
552.223	17090	8364.93	271.578	42.3902
553.37	17219.8	8354.21	259.729	39.7161
554.516	17222.2	8303.69	254.315	35.7088
555.663	17229.3	8311.75	245.512	31.0304
556.81	17238.7	8263.17	247.876	30.363
557.957	17225.6	8328.3	253.623	35.0386
559.104	17263.6	8325.34	259.039	37.0435
560.251	17307.3	8427.75	259.043	36.0408
561.398	17323.6	8423.12	250.922	34.0377
562.545	17285.2	8397.41	262.108	36.3769
563.692	17244.9	8352.88	258.043	38.7152
564.838	17316.8	8325.01	258.377	42.3893
565.985	17309.3	8334.58	247.529	41.3866
567.132	17157.7	8259.68	253.959	46.0662
568.279	17076.5	8278.85	252.944	42.0573
569.426	17088.7	8269.55	253.96	39.7192
570.573	17252.8	8318.45	254.982	32.3674
571.72	17223.2	8334.49	255.32	33.3689
572.867	17269.5	8380.18	246.183	36.0403
574.013	17198.7	8428.63	242.453	37.3763
575.16	17245.2	8426.32	249.906	37.0437
576.307	17149.3	8431.05	255.663	35.04
577.454	17207.3	8460.99	257.694	33.3719
578.601	17176.5	8528.76	262.094	34.7084
579.748	17188.6	8474.42	265.137	33.0378
580.895	17060.2	8468.52	259.726	32.7033
582.042	17084	8449.11	247.534	29.696
583.188	17110	8474.5	235.017	29.3626
584.335	17219.2	8468.91	243.476	31.7015
585.482	17143.9	8413.31	254.65	34.3738
586.629	17253.5	8486.47	257.693	35.3745
587.776	17194.2	8427.41	243.145	33.7042
588.923	17369	8453.06	236.708	34.0384
590.07	17415.5	8354.88	242.459	37.7137
591.217	17555.7	8430.71	252.266	40.0507
592.364	17486.9	8401.96	248.881	39.7158
593.51	17271.3	8411.26	237.723	41.0549
594.657	17084.9	8309.36	235.359	41.0556
595.804	17018.7	8323.16	243.825	36.3801
596.951	17111.7	8309.2	251.599	32.0352
598.098	17254	8369.27	257.01	31.6996
599.245	17300.2	8379.16	246.515	34.3709
600.392	17416.5	8446.82	256.672	32.7001
601.539	17422.7	8496.51	260.059	34.3707
602.685	17457.4	8471.05	260.736	38.7151
603.832	17339.5	8460.3	251.594	43.0576
604.979	17400.2	8409.23	245.159	42.056
606.126	17382.7	8406.92	246.174	39.3817
607.273	17417.3	8449	259.05	36.3745
608.42	17379.9	8448.36	262.097	33.0337
609.567	17431.6	8545.5	266.159	29.0266
610.714	17495.1	8508.72	244.156	26.3556
611.86	17461	8578.01	227.589	30.6989
613.007	17440.7	8616.6	224.542	33.0371
614.154	17468.2	8642.58	234.007	33.7049
615.301	17500.6	8576.34	253.284	29.6967
616.448	17519.3	8477.09	254.638	27.6919
617.595	17417.6	8499.21	249.228	29.0284
618.742	17334.3	8524.41	230.966	30.6971
619.889	17327.7	8506.09	217.442	32.3673
621.036	17277.9	8466.68	226.581	30.0291
622.182	17389.6	8470.24	237.732	28.6931
623.329	17443.1	8571.39	247.195	30.6974
624.476	17637.4	8541.1	244.144	35.0394
625.623	17644.6	8602.85	241.099	39.049
626.77	17561.4	8483.93	245.159	39.7181
627.917	17411.7	8539.25	247.534	39.7181
629.064	17375.3	8465.74	253.625	34.7072
630.211	17386.2	8523.25	247.535	32.7014
631.357	17496	8469.53	237.726	35.7094
632.504	17496.1	8469.55	230.959	38.3813
633.651	17566.8	8470.63	232.988	38.7165
634.798	17466.7	8496.54	241.099	34.3722
635.945	17510.2	8559.37	242.452	33.37
637.092	17585.5	8506.56	252.27	35.039
638.239	17666.4	8487.39	255.317	36.7095
639.386	17734.1	8440.21	249.908	35.3742
640.532	17635.5	8506.17	236.37	34.0393
641.679	17673.2	8552.93	223.185	32.3695
642.826	17628.5	8573.12	224.537	31.7006
643.973	17665	8578.13	224.537	29.6959
645.12	17668.1	8551.64	237.722	30.6967
646.267	17713.6	8579.79	233.669	33.3689
647.414	17749.1	8553.88	231.304	33.3695
648.561	17790.8	8554.31	219.808	31.7
649.708	17732.2	8500.51	227.241	31.6993
650.854	17762	8494.49	227.241	30.3626
652.001	17795.3	8576.71	230.955	33.3694
653.148	17772.2	8592.68	230.955	30.6979
654.295	17721.6	8614.59	230.617	35.0396
655.442	17574.3	8525.43	230.279	32.7
656.589	17614.2	8508.95	227.241	36.3738
657.736	17573.6	8505.61	229.949	34.7042
658.883	17686	8536.66	229.277	32.3676
660.029	17658	8547.33	227.921	33.3699
661.176	17720.4	8556.85	224.199	34.3721
662.323	17602.9	8516.35	208.666	35.0394
663.47	17590.4	8539.08	197.188	34.037
664.617	17596.9	8491.05	196.175	30.3641
665.764	17735.6	8552.72	209.676	30.6975
666.911	17790.7	8647.84	213.724	27.3576
668.058	17833.3	8692.98	214.737	29.6937
669.204	17876.2	8609.35	222.177	28.3595
670.351	17918.4	8517.94	230.287	29.0279
671.498	17861	8510.26	239.42	28.0275
672.645	17779.5	8597.78	233.332	33.3705
673.792	17720.4	8600.93	238.061	39.0514
674.939	17647.5	8629.93	223.526	40.7199
676.086	17589	8680.82	220.823	38.047
677.233	17708.5	8655.48	209.671	33.7027
678.38	17761.8	8620.54	214.735	32.034
679.526	17850.9	8515.49	204.277	32.0347
680.673	17758.8	8584.52	205.29	30.0302
681.82	17796.4	8602.17	208.673	32.7018
682.967	17838.9	8597.76	220.821	32.3678
684.114	17843	8494.47	219.471	35.0397
685.261	17823.6	8495.7	216.087	33.036
686.408	17850.6	8522.91	207.982	36.0439
687.555	17832.3	8577.58	212.71	35.7106
688.701	17886.6	8594.84	215.413	37.0453
689.848	17744.4	8594.3	228.252	32.7009
690.995	17832.1	8634.93	232.645	34.3723
692.142	17843.6	8603.29	233.321	32.3683
693.289	17876.9	8645.88	223.863	35.376
694.436	17873.2	8627.99	223.525	33.3693
695.583	17830.9	8684.66	222.853	33.7032
696.73	17851	8649.38	220.148	33.7016
697.876	17854.4	8647.39	213.733	33.7023
699.023	17838.9	8612.36	205.961	34.3709
700.17	17899.5	8686.68	205.286	31.6993
701.317	17850.5	8655.12	205.619	32.7007
702.464	17866.1	8678.58	214.743	33.0347
703.611	17781.8	8609.67	219.469	32.0335
704.758	17826.7	8670.76	212.382	28.6944
705.905	17760.2	8599.44	206.638	25.0213
707.052	17759.7	8600.64	206.638	27.0259
708.198	17720.6	8528.12	212.037	29.0302
709.345	17625.3	8597.12	218.452	33.3714
710.492	17577.5	8567.6	212.039	31.7001
711.639	17592.4	8523.81	211.701	34.7072
712.786	17747.6	8517.31	206.971	33.7058
713.933	17726	8505.98	202.924	34.0391
715.08	17721.2	8562.83	201.911	29.0272
716.227	17687.3	8542.32	200.907	28.6919
717.373	17815.8	8566.54	207.319	29.0264
--	16463.1	8017.32	186.828	28.6956
--	13827.3	6918.76	143.807	25.028

## Sheet: Figure 2
figure 2a			figure 2b			figure 2c																											figure 2d
2theta	intensity		2theta	intensity		0 nm							20nm							50nm						100nm							0 nm								20 nm							50 nm
10	1403
10.02	1403		15.0248	4420.01		binding energy	raw data	F1s Scan A	F1s Scan B	Backgnd.	Envelope		binding energy	raw data	F1s Scan A	F1s Scan B	Backgnd.	Envelope		binding energy	raw data	F1s Scan B	Backgnd.	Envelope		binding energy	raw data	F1s Scan B	F1s Scan C	Backgnd.	Envelope		--								--							--
10.04	1403		15.0812	4440.03		698.4	28713.9	29570.6	29570.6	29570.6	29570.6		698.4	28294.2	27981.7	27981.7	27981.7	27981.7		698.4	27224.9	26864.1	26864.1	26864.1		698.4	25331.9	25147.7	25147.7	25147.7	25147.7		--		C1s Scan A	C1s Scan B	C1s Scan C	Backgnd.	Envelope		--		C1s Scan A	C1s Scan B	Backgnd.	Envelope		--
10.06	1390		15.1376	4454.92		698.3	29949.8	29563.3	29563.3	29563.3	29563.3		698.3	27753.7	27948.5	27948.5	27948.5	27948.5		698.3	26541.3	26858.8	26858.8	26858.8		698.3	24817.8	25138.5	25138.5	25138.5	25138.5		298.4	9989.61	9711.51	9801.04	9711.51	9711.51	9801.04		298.4	12617.6	12436.5	12539.9	12436.5	12539.9		298	10161.9
10.08	1379		15.194	4467.49		698.2	30048.2	29555.2	29555.2	29555.2	29555.2		698.2	27897.3	27864.7	27864.7	27864.7	27864.7		698.2	26826.1	26828.9	26828.9	26828.9		698.2	25293.4	25133.5	25133.5	25133.5	25133.5		298.3	9497.69	9711.06	9858.99	9711.06	9711.06	9858.99		298.3	12084.1	12435.4	12604.9	12435.4	12604.9		297.9	10307.8
10.1001	1374		15.2504	4489.21		698.1	29549.1	29543	29543	29543	29543		698.1	27848.8	27694.9	27694.9	27694.9	27694.9		698.1	26952.6	26765	26765	26765		698.1	25110.8	25106.5	25106.5	25106.5	25106.5		298.2	9647.24	9710.5	9951.05	9710.5	9710.5	9951.05		298.2	12607.9	12434.1	12707.5	12434.1	12707.5		297.8	10071.3
10.1201	1375		15.3068	4538.81		698	29989.8	29520.7	29520.7	29520.7	29520.7		698	27529.3	27606.4	27606.4	27606.4	27606.4		698	26958.2	26728.1	26728.1	26728.1		698	25276.3	25050.1	25050.1	25050.1	25050.1		298.1	10088.3	9709.81	10094.7	9709.81	9709.81	10094.7		298.1	12883	12432.7	12866.6	12432.7	12866.6		297.7	9721.1
10.1401	1375		15.3632	4538.85		697.9	29923.1	29493.5	29493.5	29493.5	29493.5		697.9	27445.5	27554	27554	27554	27554		697.9	26687.3	26660.3	26660.3	26660.3		697.9	25443.5	24991.6	24991.6	24991.6	24991.6		298	10456.2	9708.93	10315	9708.93	9708.93	10315		298	12865.7	12431.1	13108.5	12431.1	13108.5		297.6	10194.3
10.1601	1378		15.4196	4548.63		697.8	30412.9	29463.1	29463.1	29463.1	29463.1		697.8	27311.1	27544.8	27544.8	27544.8	27544.8		697.8	26548.2	26568.8	26568.8	26568.8		697.8	24530.4	24893.3	24893.3	24893.3	24893.3		297.9	10862.3	9707.68	10646.6	9707.68	9707.68	10646.6		297.9	13219.5	12428.8	13469.3	12428.8	13469.3		297.5	10262.5
10.1801	1380		15.476	4563.47		697.7	30261	29426.1	29426.1	29426.1	29426.1		697.7	27635.1	27532.8	27532.8	27532.8	27532.8		697.7	26658.4	26479.3	26479.3	26479.3		697.7	25377.4	24779.7	24779.7	24779.7	24779.7		297.8	11343	9705.86	11137.2	9705.86	9705.86	11137.2		297.8	13765	12425.8	13998	12425.8	13998		297.4	10327.8
10.2001	1372		15.5324	4580.34		697.6	30200.5	29382.4	29382.4	29382.4	29382.4		697.6	27972.9	27512.5	27512.5	27512.5	27512.5		697.6	26510	26409.5	26409.5	26409.5		697.6	24803.3	24720.6	24720.6	24720.6	24720.6		297.7	12352.1	9703.32	11850.2	9703.32	9703.32	11850.2		297.7	14950.8	12421.6	14758.8	12421.6	14758.8		297.3	10376.1
10.2201	1361		15.5888	4598.54		697.5	30636.4	29332.1	29332.1	29332.1	29332.1		697.5	28167.9	27481.8	27481.8	27481.8	27481.8		697.5	26407.8	26382.4	26382.4	26382.4		697.5	24230.5	24670.5	24670.5	24670.5	24670.5		297.6	13583.6	9699.87	12868	9699.87	9699.87	12868		297.6	15906.1	12415.8	15833.1	12415.8	15833.1		297.2	10952.3
10.2402	1364		15.6452	4619.17		697.4	30524.4	29277.6	29277.6	29277.6	29277.6		697.4	28258.9	27435.3	27435.3	27435.3	27435.3		697.4	26052.5	26313.2	26313.2	26313.2		697.4	25087.7	24625.4	24625.4	24625.4	24625.4		297.5	14887.9	9695.27	14294.3	9695.27	9695.27	14294.3		297.5	17269.9	12407.7	17321.5	12407.7	17321.5		297.1	11798.6
10.2602	1369		15.7017	4638.14		697.3	30668	29215.5	29215.5	29215.5	29215.5		697.3	28624.1	27380.2	27380.2	27380.2	27380.2		697.3	26744.5	26297.5	26297.5	26297.5		697.3	24265.1	24623.2	24623.2	24623.2	24623.2		297.4	16410	9688.89	16255.2	9688.89	9688.89	16255.2		297.4	19864.4	12396.5	19343.9	12396.5	19343.9		297	12529.4
10.2802	1369		15.7581	4646.42		697.2	30943.6	29147.5	29147.5	29147.5	29147.5		697.2	28162.3	27317.6	27317.6	27317.6	27317.6		697.2	25851.4	26290.4	26290.4	26290.4		697.2	24740.4	24615.7	24615.7	24615.7	24615.7		297.3	19991.2	9680.43	18899.6	9680.43	9680.43	18899.6		297.3	22449.4	12381.6	22037.4	12381.5	22037.4		296.9	13210.7
10.3002	1370		15.8145	4653.55		697.1	30640.9	29071	29071	29071	29071		697.1	28346.8	27251.8	27251.8	27251.8	27251.8		697.1	26431.2	26266.2	26266.2	26266.2		697.1	24844.8	24571.8	24571.8	24571.8	24571.8		297.2	22404.3	9669.13	22394	9669.12	9669.12	22394		297.2	25459.6	12361.7	25549.7	12361.7	25549.8		296.8	13895
10.3202	1366		15.8709	4678.99		697	31379.2	28979.4	28979.4	28979.4	28979.4		697	28100.5	27177.1	27177.1	27177.1	27177.1		697	26508.4	26165.6	26165.6	26165.6		697	24701.1	24537.7	24537.7	24537.7	24537.7		297.1	27398.4	9654.17	26914.7	9654.14	9654.14	26914.8		297.1	29546.7	12335.4	30028.7	12335.3	30028.8		296.7	15522.2
10.3402	1370		15.9274	4699.36		696.9	32154.9	28869.4	28869.4	28869.4	28869.4		696.9	28722.1	27086.2	27086.2	27086.2	27086.2		696.9	26850.5	26069.3	26069.3	26069.3		696.9	24728.6	24487	24487	24487	24487		297	32612.9	9634.43	32633.6	9634.38	9634.38	32633.7		297	35643.5	12301.2	35606.9	12301	35607.1		296.6	16961.8
10.3602	1387		15.9838	4717.99		696.8	32679.7	28752.5	28752.5	28752.5	28752.5		696.8	29791.4	26983.1	26983.1	26983.1	26983.1		696.8	26158.9	25891.8	25891.8	25891.8		696.8	24340.3	24444.2	24444.2	24444.2	24444.2		296.9	39641.7	9608.98	39697.1	9608.88	9608.88	39697.2		296.9	42063.1	12257	42378.2	12256.6	42378.7		296.5	18200.9
10.3803	1402		16.0402	4736.43		696.7	31305.1	28621.2	28621.2	28621.2	28621.2		696.7	28870.4	26870.1	26870.1	26870.1	26870.1		696.7	26421.2	25741.4	25741.4	25741.4		696.7	24391.7	24416.6	24416.6	24416.6	24416.6		296.8	47744.7	9576.32	48197.7	9576.12	9576.12	48197.9		296.8	50583.2	12200.9	50371	12200.1	50371.8		296.4	19550
10.4003	1409		16.0967	4757.78		696.6	32012.7	28480.3	28480.3	28480.3	28480.3		696.6	28762.2	26739.3	26739.3	26739.3	26739.3		696.6	25262.8	25624.7	25624.7	25624.7		696.6	24429	24389.8	24389.8	24389.8	24389.8		296.7	57582.6	9535.27	58140.3	9534.88	9534.88	58140.7		296.7	59365.2	12130.9	59516.1	12129.4	59517.6		296.3	20534.9
10.4203	1402		16.1531	4775.53		696.5	32040.6	28338.5	28338.5	28338.5	28338.5		696.5	29271.9	26600	26600	26600	26600		696.5	25394.6	25557.8	25557.8	25557.8		696.5	24568.2	24384.9	24384.9	24384.9	24384.9		296.6	68475.8	9484.54	69405.2	9483.78	9483.78	69406		296.6	69372.8	12045.5	69617.4	12042.7	69620.2		296.2	21488.4
10.4403	1407		16.2096	4816.5		696.4	31571	28198.8	28198.8	28198.8	28198.8		696.4	28894.3	26457.9	26457.9	26457.9	26457.9		696.4	25686.8	25519.2	25519.2	25519.2		696.4	24220	24371.3	24371.3	24371.3	24371.3		296.5	80312	9422.97	81714.2	9421.54	9421.54	81715.6		296.5	80138.3	11943.7	80328.4	11938.7	80333.4		296.1	22721.3
10.4603	1422		16.266	4833.72		696.3	31712.5	28050.5	28050.5	28050.5	28050.5		696.3	29371.6	26302.2	26302.2	26302.2	26302.2		696.3	25500.4	25513.2	25513.2	25513.2		696.3	24866.3	24352.7	24352.7	24352.7	24352.7		296.4	93597.8	9349.53	94608	9346.84	9346.84	94610.7		296.4	90658.9	11825.5	91146.9	11816.7	91155.8		296	24134.2
10.4803	1421		16.3225	4850.67		696.2	31801.5	27905.5	27905.5	27905.5	27905.5		696.2	29508.3	26140.1	26140.1	26140.1	26140.1		696.2	25751.2	25487.5	25487.5	25487.5		696.2	24621.1	24341.2	24341.2	24341.2	24341.2		296.3	107949	9264.13	107448	9259.18	9259.18	107453		296.3	100810	11691.5	101434	11676	101449		295.9	22871.3
10.5003	1418		16.3789	4866.63		696.1	30845.6	27761.6	27761.6	27761.6	27761.6		696.1	28647.1	25980.5	25980.5	25980.5	25980.5		696.1	25664.6	25467.9	25467.9	25467.9		696.1	23784.2	24329	24329	24329	24329		296.2	120283	9167.9	119446	9158.9	9158.9	119455		296.2	111225	11544.6	110465	11518.1	110491		295.8	23648.5
10.5204	1412		16.4354	4892.53		696	31193	27617.7	27617.7	27617.7	27617.7		696	28228.4	25819.6	25819.6	25819.6	25819.6		696	25049.3	25431.7	25431.7	25431.7		696	24509.5	24304.9	24304.9	24304.9	24304.9		296.1	129373	9062.81	129739	9046.71	9046.71	129755		296.1	117511	11389.7	117514	11344.8	117559		295.7	23419.9
10.5404	1414		16.4918	4928.56		695.9	30896.5	27480.5	27480.5	27480.5	27480.5		695.9	28264.7	25671.5	25671.5	25671.5	25671.5		695.9	25934.4	25376.6	25376.6	25376.6		695.9	24921.2	24281.8	24281.8	24281.8	24281.8		296	137695	8952.68	137487	8924.35	8924.35	137515		296	122612	11233.9	121954	11159	122029		295.6	22785.8
10.5604	1408		16.5483	4998.36		695.8	30101.7	27356	27356	27356	27356		695.8	27321.7	25536.5	25536.5	25536.5	25536.5		695.8	25738.9	25291	25291	25291		695.8	24630.3	24263.3	24263.3	24263.3	24263.3		295.9	142546	8843.46	142000	8794.4	8794.4	142049		295.9	125028	11088.1	123359	10964.8	123483		295.5	22084.4
10.5804	1420		16.6048	5210.32		695.7	29422.6	27234.6	27234.6	27234.6	27234.6		695.7	27484.8	25412.1	25412.1	25412.1	25412.1		695.7	26208.9	25192.3	25192.3	25192.3		695.7	24132.5	24239.6	24239.6	24239.6	24239.6		295.8	144299	8743.88	142850	8660.24	8660.24	142934		295.8	123526	10968.2	121583	10768.5	121783		295.4	21338.5
10.6004	1415		16.6612	6114.04		695.6	29816.6	27124.2	27124.2	27124.2	27124.2		695.6	26935.5	25294.7	25294.7	25294.7	25294.7		695.6	25554.2	25073.5	25073.5	25073.5		695.6	23989.2	24213.1	24213.1	24213.1	24213.1		295.7	140105	8665.19	139946	8524.81	8524.81	140086		295.7	116614	10893.5	116782	10574.5	117101		295.3	19852.2
10.6204	1394		16.7177	8992.98		695.5	29114.2	27021.1	27021.1	27021.1	27021.1		695.5	26911	25188.1	25188.1	25188.1	25188.1		695.5	25075.9	24956.9	24956.9	24956.9		695.5	24531.7	24180.3	24180.3	24180.3	24180.3		295.6	134886	8623.98	133554	8392.05	8392.05	133786		295.6	109750	10889.8	109388	10387.7	109890		295.2	18854.6
10.6404	1384		16.7742	13292.4		695.4	29357.2	26924.3	26924.3	26924.3	26924.3		695.4	26605.6	25081.8	25081.8	25081.8	25081.8		695.4	25317.8	24844.6	24844.6	24844.6		695.4	25180.5	24144.7	24144.7	24144.7	24144.7		295.5	124113	8642.39	124245	8265.18	8265.18	124623		295.5	101412	10992.5	100035	10213.8	100814		295.1	18388.1
10.6604	1394		16.8306	16150		695.3	28739.4	26833.1	26833.1	26833.1	26833.1		695.3	26743.9	24975.3	24975.3	24975.3	24975.3		695.3	25090.1	24739.9	24739.9	24739.9		695.3	24609.1	24101.9	24101.9	24101.9	24101.9		295.4	113326	8751.1	112803	8147.16	8147.16	113407		295.4	88113	11245.9	89454.8	10055.4	90645.3		295	16905.1
10.6805	1388		16.8871	14980.2		695.2	28178.3	26746.8	26746.8	26746.8	26746.8		695.2	26964.5	24876	24876	24876	24876		695.2	25500.5	24648.6	24648.6	24648.6		695.2	24409.3	24033.8	24033.8	24033.8	24033.8		295.3	100661	8991.35	100094	8039.46	8039.46	101046		295.3	78873.2	11707.4	78373.7	9913.73	80167.4		294.9	16259.6
10.7005	1383		16.9436	13357		695.1	28695.5	26662.5	26662.5	26662.5	26662.5		695.1	25676	24782.2	24782.2	24782.2	24782.2		695.1	24741.8	24541.8	24541.8	24541.8		695.1	25499.6	23961.4	23961.4	23961.4	23961.4		295.2	89440.4	9420.66	86961.3	7943.69	7943.69	88438.3		295.2	68670	12452.5	67431.7	9789.32	70094.8		294.8	15972
10.7205	1386		17.0001	11313		695	28410.3	26578	26578	26578	26578		695	25855.2	24687.7	24687.7	24687.7	24687.7		695	25063	24483.5	24483.5	24483.5		695	24485	23892.8	23892.8	23892.8	23892.8		295.1	76341.7	10115.8	74125.9	7859.93	7859.93	76381.8		295.1	60505	13578.6	57131.4	9682.28	61027.7		294.7	15838.6
10.7405	1388		17.0566	8495.96		694.9	28940.4	26483.1	26483.1	26483.1	26483.1		694.9	26192.5	24590.9	24590.9	24590.9	24590.9		694.9	23619.7	24433.3	24433.3	24433.3		694.9	24549.7	23821.4	23821.4	23821.4	23821.4		295	65323.8	11179.6	62141.9	7787.89	7787.89	65533.6		295	51920.8	15206.3	47815.8	9589.48	53432.6		294.6	16402
10.7605	1388		17.1131	6435.66		694.8	29746.1	26383.7	26383.7	26383.7	26383.7		694.8	26468.7	24502.7	24502.7	24502.7	24502.7		694.8	24623.8	24390.9	24390.9	24390.9		694.8	24459.5	23740.1	23740.1	23740.1	23740.1		294.9	55963.2	12745.7	51377.7	7726.38	7726.38	56397		294.9	47453.4	17486.4	39678.2	9508.9	47655.6		294.5	17319.8
10.7805	1403		17.1696	5591.55		694.7	28311.5	26277.3	26277.3	26277.3	26277.3		694.7	25616.9	24409.6	24409.6	24409.6	24409.6		694.7	25085.7	24355	24355	24355		694.7	24737.2	23663.7	23663.7	23663.7	23663.7		294.8	49142.6	14984.7	42029.4	7674.1	7674.1	49340		294.8	43997.3	20598.5	32783	9437.36	43944.2		294.4	18294.2
10.8005	1407		17.2261	5252.24		694.6	29170.4	26159.2	26159.2	26159.2	26159.2		694.6	25701	24311.2	24311.2	24311.2	24311.2		694.6	24388.6	24346.1	24346.1	24346.1		694.6	24760.2	23591.7	23591.7	23591.7	23591.7		294.7	44274.7	18106.8	34148.8	7628.69	7628.69	44626.9		294.7	42845.1	24751.2	27097.4	9371.72	42476.9		294.3	19286.2
10.8206	1404		17.2826	5132.34		694.5	29487.4	26029.7	26029.7	26029.7	26029.7		694.5	25909.2	24209.3	24209.3	24209.3	24209.3		694.5	24221	24309	24309	24309		694.5	23809	23523.8	23523.8	23523.8	23523.8		294.6	42684	22363.8	27680.8	7587.81	7587.81	42456.8		294.6	43514	30175.2	22522	9308.37	43388.8		294.2	20632.5
10.8406	1403		17.3391	5105.77		694.4	29938.2	25898.2	25898.2	25898.2	25898.2		694.4	26025.8	24101.9	24101.9	24101.9	24101.9		694.4	24292.6	24277.9	24277.9	24277.9		694.4	23903.7	23463	23463	23463	23463		294.5	43158.3	28045.2	22499.1	7548.57	7548.57	42995.7		294.5	45180.3	37113.2	18919.8	9244.14	46788.9		294.1	21356.1
10.8606	1411		17.3956	5103.79		694.3	29414.1	25749.9	25749.9	25749.9	25749.9		694.3	26517.3	23979.5	23979.5	23979.5	23979.5		694.3	24322.6	24269.3	24269.3	24269.3		694.3	23624.5	23406.9	23406.9	23406.9	23406.9		294.4	47769.5	35467.9	18438.2	7508.32	7508.32	46397.8		294.4	49590.1	45800.3	16137.5	9175.09	52762.7		294	22073.6
10.8806	1406		17.4521	5105.88		694.2	30009	25595.5	25595.5	25595.5	25595.5		694.2	26570.3	23842.9	23842.9	23842.9	23842.9		694.2	24164.6	24255.2	24255.2	24255.2		694.2	24095.8	23360.8	23360.8	23360.8	23360.8		294.3	53842.8	44956.6	15318.4	7464.4	7464.4	52810.6		294.3	57310.4	56438	14022.6	9097.7	61362.9		293.9	23498.8
10.9006	1399		17.5086	5094.75		694.1	29314.5	25435.6	25435.6	25435.6	25435.6		694.1	26517.4	23697.2	23697.2	23697.2	23697.2		694.1	24389.1	24198.1	24198.1	24198.1		694.1	23777	23304.2	23304.2	23304.2	23304.2		294.2	61920.2	56813	12963.1	7414.03	7414.03	62362.1		294.2	65994.5	69158.3	12433	9007.62	72583.6		293.8	24932.9
10.9206	1402		17.5651	5102.49		694	29557.2	25273.5	25273.5	25273.5	25273.5		694	26176.1	23539.5	23539.5	23539.5	23539.5		694	25070.8	24120.2	24120.2	24120.2		694	24280.8	23242.5	23242.5	23242.5	23242.5		294.1	73834.3	71272.4	11209.9	7354.21	7354.21	75128.1		294.1	78919.4	83981.9	11243.8	8900.82	86324.9		293.7	26871.8
10.9406	1403		17.6216	5114.63		693.9	29532.5	25110.9	25110.9	25110.9	25110.9		693.9	26543.9	23374.9	23374.9	23374.9	23374.9		693.9	24458.3	24030.8	24030.8	24030.8		693.9	23973.9	23167	23167	23167	23167		294	88899	88447.6	9917.03	7281.76	7281.76	91082.8		294	91851.5	100772	10349.8	8773.47	102349		293.6	27784
10.9606	1401		17.6781	5126.26		693.8	28772.2	24946.8	24946.8	24946.8	24946.8		693.8	26492.4	23205.1	23205.1	23205.1	23205.1		693.8	24190.7	23929.7	23929.7	23929.7		693.8	24272	23095.5	23095.5	23095.5	23095.5		293.9	108836	108266	8965.49	7193.58	7193.58	110037		293.9	107017	119191	9664.49	8621.21	120234		293.5	30014.5
10.9807	1409		17.7346	5135.97		693.7	29484.7	24778.1	24778.1	24778.1	24778.1		693.7	26350.4	23029.5	23029.5	23029.5	23029.5		693.7	23992.9	23852.8	23852.8	23852.8		693.7	23458.2	23009.4	23009.4	23009.4	23009.4		293.8	129948	130401	8258.55	7086.37	7086.37	131573		293.8	126867	138664	9118.65	8439.38	139343		293.4	31456.2
11.0007	1413		17.7912	5143.67		693.6	29242.7	24617	24617	24617	24617		693.6	26333.5	22846.9	22846.9	22846.9	22846.9		693.6	23328.4	23798.3	23798.3	23798.3		693.6	24449.6	22919	22919.1	22919	22919.1		293.7	154034	154221	7720.36	6957.37	6957.37	154984		293.7	148621	158380	8660.77	8225.65	158815		293.3	32821
11.0207	1413		17.8477	5150.06		693.5	27805	24466	24466	24466	24466		693.5	26103	22669	22669	22669	22669		693.5	24139	23739.4	23739.4	23739.4		693.5	24186.1	22822.1	22822.1	22822.1	22822.1		293.6	179203	178759	7293.56	6804.87	6804.87	179248		293.6	167954	177309	8251.94	7977.72	177583		293.2	32661.4
11.0407	1416		17.9042	5160.35		693.4	27459.9	24328.6	24328.6	24328.6	24328.6		693.4	25286.7	22501.5	22501.5	22501.5	22501.5		693.4	24232.4	23686.6	23686.6	23686.6		693.4	24020.3	22737.1	22737.1	22737.1	22737.1		293.5	202580	202734	6936.09	6628.09	6628.09	203042		293.5	187235	194280	7865.2	7695.17	194450		293.1	32771.3
11.0607	1427		17.9608	5203.33		693.3	26268.7	24213.3	24213.3	24213.3	24213.3		693.3	24701.4	22346	22346	22346	22346		693.3	23694.4	23634.3	23634.3	23634.3		693.3	23010.9	22649.8	22649.8	22649.8	22649.8		293.4	226091	224628	6618.51	6427.5	6427.5	224819		293.4	203393	208094	7483.68	7379.95	208197		293	32238.2
11.0807	1421		18.0173	5197.34		693.2	25914.3	24117.1	24117.1	24117.1	24117.1		693.2	24433.1	22205.1	22205.1	22205.1	22205.1		693.2	23643.3	23554.6	23554.6	23554.6		693.2	23229.2	22571.9	22571.9	22571.9	22571.9		293.3	244883	242838	6322.19	6205.62	6205.62	242954		293.3	217631	217672	7099.59	7037.33	217734		292.9	30740.5
11.1007	1417		18.0739	5203.63		693.1	26129.5	24034.5	24034.5	24034.5	24034.5		693.1	24213.5	22086	22086	22086	22086		693.1	23635.5	23488.5	23488.5	23488.5		693.1	23410.6	22505.6	22505.7	22505.6	22505.7		293.2	256588	255872	6035.97	5965.97	5965.97	255942		293.2	224351	222207	6711.39	6674.62	222243		292.8	27804.4
11.1208	1415		18.1304	5209.11		693	25551.5	23966.3	23966.3	23966.3	23966.3		693	23345.1	21982	21982	21982	21982		693	23377.7	23428.6	23428.6	23428.6		693	23024.4	22451	22451.1	22451	22451.1		293.1	264565	262577	5754.64	5713.28	5713.28	262618		293.1	222969	221289	6321.54	6300.18	221310		292.7	25598.4
11.1408	1425		18.1869	5214.67		692.9	25148.1	23902.8	23902.8	23902.8	23902.8		692.9	23272.9	21890.2	21890.2	21890.2	21890.2		692.9	23690.2	23360.4	23360.4	23360.4		692.9	22904.1	22394.3	22394.4	22394.3	22394.4		293	264806	262321	5478.37	5454.32	5454.32	262345		293	218635	214975	5935.97	5923.76	214987		292.6	22846.9
11.1608	1426		18.2435	5223.95		692.8	25348.8	23845	23845	23845	23845		692.8	23042.6	21803.1	21803.1	21803.1	21803.1		692.8	23515.2	23281.6	23281.6	23281.6		692.8	22906.8	22323.6	22323.8	22323.6	22323.8		292.9	255418	255112	5209.31	5195.55	5195.55	255126		292.9	207223	203779	5563.26	5556.4	203786		292.5	20375.5
11.1808	1431		18.3	5224.21		692.7	24850.7	23793.1	23793.1	23793.1	23793.1		692.7	23568.4	21725.6	21725.6	21725.6	21725.6		692.7	23484.5	23201.1	23201.1	23201.1		692.7	23942.1	22254.1	22254.3	22254.1	22254.3		292.8	242762	241592	4951.79	4944.04	4944.04	241599		292.8	190395	188592	5211.34	5207.55	188595		292.4	18509.8
11.2008	1431		18.3566	5228.36		692.6	25075.7	23744.7	23744.7	23744.7	23744.7		692.6	22892.4	21650.2	21650.2	21650.2	21650.2		692.6	23227.7	23084.3	23084.3	23084.3		692.6	23017.3	22176.1	22176.4	22176.1	22176.4		292.7	220080	222926	4709.93	4705.64	4705.64	222930		292.7	170485	170539	4887.35	4885.28	170541		292.3	17361.9
11.2208	1433		18.4132	5246.54		692.5	24871.3	23701.1	23701.1	23701.1	23701.1		692.5	22801.8	21578.1	21578.1	21578.1	21578.1		692.5	23782.4	22955.7	22955.7	22955.7		692.5	23316	22095.3	22095.8	22095.3	22095.8		292.6	199723	200615	4488.28	4485.94	4485.94	200617		292.6	146457	150835	4596.94	4595.83	150836		292.2	15218.1
11.2408	1443		18.4697	5263.4		692.4	24279	23663.4	23663.4	23663.4	23663.4		692.4	22622.1	21506.4	21506.4	21506.4	21506.4		692.4	23390.6	22808.9	22808.9	22808.9		692.4	22761.3	22017.6	22018.3	22017.6	22018.3		292.5	172788	176266	4289.3	4288.04	4288.04	176268		292.5	124697	130630	4342.72	4342.14	130631		292.1	14807
11.2608	1452		18.5263	5277.86		692.3	24355.6	23628.1	23628.1	23628.1	23628.1		692.3	22698.1	21443.9	21443.9	21443.9	21443.9		692.3	23333.6	22670.7	22670.7	22670.7		692.3	22354.6	21956.7	21957.7	21956.7	21957.7		292.4	148434	151402	4115.35	4114.69	4114.69	151402		292.4	105129	110916	4125.3	4125	110916		292	14767.3
11.2809	1442		18.5829	5290.13		692.2	24378.9	23598.4	23598.4	23598.4	23598.4		692.2	22352.4	21385	21385	21385	21385		692.2	22623.5	22516.7	22516.7	22516.7		692.2	22450.5	21906.4	21907.8	21906.4	21907.8		292.3	122558	127303	3966.36	3966.02	3966.02	127303		292.3	86256.5	92452.6	3943.25	3943.1	92452.8		291.9	14624.4
11.3009	1431		18.6394	5296.19		692.1	24150	23575.7	23575.7	23575.7	23575.7		692.1	22262.3	21337	21337	21337	21337		692.1	22979.1	22393.5	22393.5	22393.5		692.1	22013.1	21869.8	21871.7	21869.8	21871.7		292.2	99293.8	104934	3841.82	3841.65	3841.65	104934		292.2	70177.1	75757.6	3792.62	3792.54	75757.7		291.8	15446.9
11.3209	1434		18.696	5305.88		692	23800.7	23553	23553	23553	23553		692	21489.7	21291.2	21291.2	21291.2	21291.2		692	22397.4	22292.5	22292.5	22292.5		692	22152.3	21833.8	21836.5	21833.8	21836.5		292.1	80950	84923.3	3739.68	3739.59	3739.59	84923.4		292.1	57304.6	61118.7	3669.83	3669.8	61118.8		291.7	15917.7
11.3409	1437		18.7526	5341.34		691.9	24189.9	23533.8	23533.8	23533.8	23533.8		691.9	22194.4	21249.4	21249.4	21249.4	21249.4		691.9	22333.2	22200.1	22200.1	22200.1		691.9	22557.4	21797.9	21801.6	21797.9	21801.6		292	63722.5	67591.4	3657.96	3657.91	3657.91	67591.4		292	45645.4	48629.9	3570.98	3570.96	48629.9		291.6	16523.8
11.3609	1435		18.8092	5342.92		691.8	23777.8	23516.1	23516.1	23516.1	23516.1		691.8	22108.7	21211.6	21211.6	21211.6	21211.6		691.8	22689.1	22083.5	22083.5	22083.5		691.8	22193.1	21759	21764.1	21759	21764.1		291.9	48949	53005.1	3593.35	3593.33	3593.33	53005.1		291.9	37202.6	38236	3491.38	3491.37	38236.1		291.5	16775.5
11.3809	1437		18.8657	5342.86		691.7	24081.6	23504.7	23504.7	23504.7	23504.7		691.7	21786.9	21178.6	21178.6	21178.6	21178.6		691.7	22785	21981.5	21981.5	21981.5		691.7	22505.8	21713.8	21720.8	21713.8	21720.8		291.8	39078.3	41045.4	3542.89	3542.88	3542.88	41045.4		291.8	31559.1	29780.2	3427.12	3427.12	29780.2		291.4	15610.5
11.4009	1440		18.9223	5354.74		691.6	23234.2	23491.9	23491.9	23491.9	23491.9		691.6	21625.9	21141.1	21141.1	21141.1	21141.1		691.6	22159.6	21892.1	21892.1	21892.1		691.6	22290.3	21672.7	21682.1	21672.7	21682.1		291.7	30269.9	31471.9	3504.23	3504.23	3504.23	31471.9		291.7	26597.4	23045.1	3375.35	3375.35	23045.1		291.3	13870
11.421	1446		18.9789	5362.74		691.5	23935	23481.7	23481.7	23481.7	23481.7		691.5	21796.7	21112.5	21112.5	21112.5	21112.5		691.5	21690	21814.9	21814.9	21814.9		691.5	21685.4	21632.2	21644.9	21632.2	21644.9		291.6	23409.8	23977.7	3474.77	3474.76	3474.76	23977.7		291.6	21835.4	17785.9	3333.27	3333.27	17785.9		291.2	11498.1
11.441	1437		19.0355	5367.52		691.4	23788.5	23471	23471	23471	23471		691.4	21163	21093	21093	21093	21093		691.4	21686.5	21772.1	21772.1	21772.1		691.4	22343.6	21592.4	21609.3	21592.4	21609.3		291.5	18868.4	18233.1	3452.3	3452.3	3452.3	18233.1		291.5	18112	13755.9	3299.14	3299.14	13755.9		291.1	9512.79
11.461	1439		19.0921	5361.46		691.3	23804.8	23465.6	23465.6	23465.6	23465.6		691.3	21095.4	21081.1	21081.1	21081.1	21081.1		691.3	21577.8	21749.3	21749.3	21749.3		691.3	21986.6	21565.8	21588.2	21565.8	21588.2		291.4	14766.9	13916.9	3435.27	3435.27	3435.27	13916.9		291.4	14604.2	10723.7	3271.97	3271.97	10723.7		291	7616.21
11.481	1429		19.1487	5380.71		691.2	23314.2	23459.6	23459.6	23459.6	23459.6		691.2	20951	21077.8	21077.8	21077.8	21077.8		691.2	22144.3	21730.6	21730.6	21730.6		691.2	21422	21543.2	21572.8	21543.2	21572.8		291.3	12605.2	10735.5	3422.27	3422.27	3422.27	10735.5		291.3	11794.8	8481.85	3250.65	3250.64	8481.85		290.9	5947.95
11.501	1415		19.2053	5453.65		691.1	23297.2	23455.7	23455.7	23455.7	23455.7		691.1	20721.9	21077.8	21077.8	21077.8	21077.8		691.1	21960.9	21715.5	21715.5	21715.5		691.1	21907.7	21524.6	21563.4	21524.6	21563.4		291.2	10574.9	8433.36	3412.16	3412.16	3412.16	8433.36		291.2	10008.2	6852.16	3233.99	3233.99	6852.16		290.8	5433.91
11.521	1422		19.2619	5720.53		691	23616.4	23455.7	23455.7	23455.7	23455.7		691	21457.6	21076.4	21076.4	21076.4	21076.4		691	21528.1	21688.5	21688.5	21688.5		691	21325.4	21516.3	21566.9	21516.3	21566.9		291.1	9334.31	6797.23	3404.19	3404.19	3404.19	6797.23		291.1	8576.56	5686.99	3221.14	3221.14	5686.99		290.7	4950.96
11.541	1421		19.3185	6434.28		690.9	23247.5	23455.7	23455.7	23455.7	23455.7		690.9	21664.6	21073.8	21073.8	21073.8	21073.8		690.9	21901.1	21652.6	21652.6	21652.6		690.9	21543.9	21515.1	21580.7	21515.1	21580.7		291	8401.47	5654.47	3397.66	3397.66	3397.66	5654.47		291	7306.64	4867.05	3211.03	3211.03	4867.05		290.6	4582.17
11.561	1425		19.3752	7416.9		690.8	23803.2	23455.7	23455.7	23455.7	23455.7		690.8	21587	21067.9	21067.9	21067.9	21067.9		690.8	21681	21634	21634	21634		690.8	21459.1	21510.8	21595.3	21510.8	21595.3		290.9	7699.47	4869.86	3392.28	3392.28	3392.28	4869.86		290.9	6827.72	4298.83	3202.83	3202.83	4298.83		290.5	4466.35
11.5811	1429		19.4318	8291.63		690.7	23848.5	23455.6	23455.6	23455.6	23455.6		690.7	22128.9	21060.4	21060.4	21060.4	21060.4		690.7	21603.8	21633.9	21633.9	21633.9		690.7	21633.6	21510.7	21618.9	21510.7	21618.9		290.8	7026.48	4340	3387.7	3387.7	3387.7	4340		290.8	6360.58	3910.93	3196.08	3196.08	3910.93		290.4	4618.74
11.6011	1440		19.4884	8560.38		690.6	23347.8	23455.6	23455.6	23455.6	23455.6		690.6	21372.2	21053.7	21053.7	21053.7	21053.7		690.6	21455.8	21624.2	21624.2	21624.2		690.6	21592.1	21510.5	21648.3	21510.5	21648.3		290.7	6662.25	3987.87	3383.67	3383.67	3383.67	3987.87		290.7	5899.89	3649.89	3190.39	3190.39	3649.89		290.3	4555.87
11.6211	1453		19.545	8350.02		690.5	23576.1	23455.6	23455.6	23455.6	23455.6		690.5	21075.1	21047.8	21047.8	21047.8	21047.8		690.5	21922.4	21621.4	21621.4	21621.4		690.5	21778.6	21510.2	21684.5	21510.2	21684.5		290.6	6619.81	3757.39	3380.01	3380.01	3380.01	3757.39		290.6	5542.42	3476.41	3185.32	3185.32	3476.41		290.2	4523.08
11.6411	1442		19.6016	7975.88		690.4	23500.4	23455.6	23455.6	23455.6	23455.6		690.4	21325.4	21042.6	21042.6	21042.6	21042.6		690.4	21572.3	21621.4	21621.3	21621.4		690.4	22127.2	21509.8	21729	21509.8	21729		290.5	6581.51	3608.73	3376.69	3376.69	3376.69	3608.73		290.5	5558.17	3362.42	3180.68	3180.68	3362.42		290.1	4525.3
11.6611	1452		19.6583	7535.06		690.3	23372.9	23455.5	23455.6	23455.5	23455.6		690.3	21312.7	21040.3	21040.3	21040.3	21040.3		690.3	21552.7	21616.4	21616.4	21616.4		690.3	22290.4	21509.3	21783.4	21509.3	21783.4		290.4	6015.93	3514.04	3373.59	3373.59	3373.59	3514.04		290.4	5572.13	3288.25	3176.43	3176.43	3288.25		290	4955.06
11.6811	1443		19.7149	6699.89		690.2	23510.1	23455.5	23455.5	23455.5	23455.5		690.2	21021.5	21040.2	21040.2	21040.2	21040.2		690.2	21824.4	21612.7	21612.7	21612.7		690.2	22031.7	21508.8	21849.2	21508.7	21849.2		290.3	5990.26	3454.38	3370.69	3370.69	3370.69	3454.38		290.3	5242.01	3240.24	3172.44	3172.44	3240.24		289.9	4982.61
11.7012	1442		19.7716	5930.14		690.1	23960.6	23455.5	23455.5	23455.5	23455.5		690.1	20466.6	21040.2	21040.2	21040.2	21040.2		690.1	21378.8	21612.6	21612.6	21612.6		690.1	22281.6	21508.1	21928.3	21508.1	21928.3		290.2	5634.41	3417.06	3367.97	3367.98	3367.97	3417.06		290.2	5156.42	3209.09	3168.58	3168.58	3209.09		289.8	4892.06
11.7212	1428		19.8282	5529.1		690	23746.9	23455.4	23455.5	23455.4	23455.5		690	21426.5	21040.2	21040.2	21040.2	21040.2		690	21735	21612.5	21612.5	21612.5		690	22512.4	21507.3	22022.9	21507.3	22022.9		290.1	5721.35	3393.8	3365.46	3365.46	3365.46	3393.81		290.1	5149.54	3188.79	3164.93	3164.93	3188.79		289.7	4867.65
11.7412	1427		19.8848	5313.42		689.9	23921.9	23455.4	23455.4	23455.4	23455.4		689.9	21396.2	21040.1	21040.1	21040.1	21040.1		689.9	21857	21612.4	21612.3	21612.4		689.9	22496.3	21506.6	22135.2	21506.6	22135.2		290	5584.76	3379.16	3363.06	3363.06	3363.06	3379.17		290	4927.71	3175.4	3161.55	3161.55	3175.4		289.6	4737.78
11.7612	1422		19.9415	5259.01		689.8	23903	23455.3	23455.4	23455.3	23455.4		689.8	21316.5	21040.1	21040.1	21040.1	21040.1		689.8	22341.3	21612.2	21612.1	21612.2		689.8	21911.6	21505.9	22267.3	21505.8	22267.3		289.9	5481.55	3369.7	3360.69	3360.7	3360.69	3369.71		289.9	4816.08	3166.25	3158.33	3158.33	3166.25		289.5	4304.79
11.7812	1428		19.9981	5229.31		689.7	23655.4	23455.2	23455.4	23455.2	23455.4		689.7	21549.2	21039.9	21040	21039.9	21040		689.7	22019.8	21612	21611.9	21612		689.7	22471	21505	22421.4	21505	22421.5		289.8	5783.94	3363.33	3358.37	3358.38	3358.37	3363.34		289.8	4783.25	3159.68	3155.22	3155.22	3159.68		289.4	4571.04
11.8012	1426		20.0548	5217.06		689.6	24293.5	23455.1	23455.5	23455.1	23455.5		689.6	21635.5	21039.8	21039.9	21039.8	21039.9		689.6	22128.6	21611.8	21611.6	21611.8		689.6	22856.7	21504.2	22599.8	21504.1	22599.9		289.7	5421.58	3358.81	3356.12	3356.14	3356.12	3358.83		289.7	4819.28	3154.75	3152.27	3152.27	3154.75		289.3	4431.06
11.8212	1439		20.1114	5204.72		689.5	23901.8	23455.1	23455.6	23455.1	23455.6		689.5	21343.4	21039.7	21039.8	21039.7	21039.8		689.5	22302.5	21611.6	21611.2	21611.6		689.5	22819.7	21503.3	22804.3	21503.1	22804.5		289.6	5335.09	3355.31	3353.88	3353.92	3353.88	3355.35		289.6	4686.49	3150.77	3149.42	3149.42	3150.77		289.2	4267.27
11.8412	1445		20.1681	5193.57		689.4	23363.1	23455	23455.9	23455	23455.9		689.4	21347.9	21039.6	21039.7	21039.6	21039.7		689.4	22309.7	21611.6	21610.8	21611.6		689.4	22995.7	21502.2	23036.8	21501.9	23037.2		289.5	5561.62	3352.36	3351.61	3351.67	3351.61	3352.43		289.5	4645.92	3147.47	3146.74	3146.74	3147.47		289.1	3946.89
11.8613	1448		20.2248	5183.59		689.3	23467.6	23454.9	23456.4	23454.9	23456.4		689.3	21105.9	21039.5	21039.8	21039.5	21039.8		689.3	22576.4	21611.7	21610.4	21611.7		689.3	23224.7	21501.1	23298.4	21500.5	23299.1		289.4	5589.75	3349.79	3349.4	3349.5	3349.4	3349.89		289.4	4311.56	3144.57	3144.18	3144.18	3144.57		289	3861.18
11.8813	1441		20.2814	5207.35		689.2	23858.9	23454.9	23457.3	23454.9	23457.3		689.2	20957.1	21039.4	21039.9	21039.4	21039.9		689.2	22573.8	21612.1	21609.9	21612.1		689.2	23810.7	21500.1	23590	21498.9	23591.1		289.3	5490.57	3347.39	3347.2	3347.36	3347.2	3347.56		289.3	4407.64	3141.95	3141.75	3141.75	3141.95		288.9	3614.39
11.9013	1449		20.3381	5202.07		689.1	23827.2	23454.8	23458.5	23454.8	23458.5		689.1	21843.3	21039.3	21040.1	21039.3	21040.1		689.1	22620.4	21613.2	21609.4	21613.2		689.1	23871.2	21499.1	23911.4	21497.1	23913.4		289.2	5357.28	3345.1	3345	3345.26	3345	3345.36		289.2	4473.9	3139.65	3139.55	3139.55	3139.65		288.8	3646.66
11.9213	1440		20.3948	5178.53		689	24308.5	23454.7	23460.4	23454.7	23460.4		689	22065.2	21039.2	21040.5	21039.2	21040.5		689	22599	21615.2	21608.7	21615.2		689	24571	21498.4	24261.7	21494.9	24265.2		289.1	5294.75	3342.93	3342.88	3343.28	3342.88	3343.33		289.1	4026.24	3137.56	3137.51	3137.51	3137.56		288.7	3505.28
11.9413	1448		20.4515	5152.95		688.9	24012.7	23454.7	23463.3	23454.7	23463.3		688.9	21872.9	21039	21041.2	21039	21041.2		688.9	23755.7	21618.7	21608	21618.7		688.9	25181	21498.3	24638.8	21492.4	24644.7		289	5219.28	3340.91	3340.89	3341.51	3340.89	3341.53		289	4181.03	3135.48	3135.45	3135.45	3135.48		288.6	3461.2
11.9613	1457		20.5082	5140.02		688.8	23634.5	23454.6	23467.6	23454.6	23467.6		688.8	21634.8	21038.8	21042.5	21038.8	21042.5		688.8	23803.8	21624.8	21607.1	21624.8		688.8	25246.2	21499.6	25039.5	21489.6	25049.5		288.9	4938.93	3339.01	3339	3339.95	3339	3339.96		288.9	4340.24	3133.5	3133.49	3133.49	3133.5		288.5	3262.64
11.9813	1467		20.5648	5196.93		688.7	23985.4	23454.5	23473.9	23454.5	23473.9		688.7	22117.9	21038.5	21044.5	21038.5	21044.5		688.7	23112.4	21634.9	21606.2	21634.9		688.7	25434.5	21503.1	25459.3	21486.6	25475.8		288.8	4967.86	3337.18	3337.17	3338.6	3337.17	3338.61		288.8	4137.14	3131.72	3131.71	3131.71	3131.72		288.4	3459.72
12.0014	1461		20.6215	5248.43		688.6	24642.2	23454.3	23483.1	23454.3	23483.1		688.6	22468.8	21038.3	21048	21038.3	21048		688.6	23927.3	21651.2	21605.1	21651.2		688.6	25612.6	21510.4	25892.1	21483.4	25919.1		288.7	5047.37	3335.44	3335.44	3337.58	3335.44	3337.59		288.7	3942.56	3130.02	3130.02	3130.02	3130.02		288.3	3549.36
12.0214	1471		20.6782	5282.21		688.5	24988.1	23454.2	23496.3	23454.2	23496.3		688.5	22667.7	21037.9	21053.5	21037.9	21053.5		688.5	23972.9	21677	21603.9	21677		688.5	25587.5	21523.6	26330.4	21480	26374		288.6	4848.8	3333.85	3333.85	3337.04	3333.85	3337.04		288.6	3772.68	3128.54	3128.54	3128.54	3128.54		288.2	3622.68
12.0414	1463		20.7349	5286.37		688.4	24466.7	23454	23515.1	23454	23515.1		688.4	22772.9	21037.6	21062.3	21037.6	21062.3		688.4	24684.8	21717.2	21602.7	21717.2		688.4	26347.4	21545.8	26765.4	21476.4	26834.9		288.5	4498.34	3332.35	3332.35	3337.06	3332.35	3337.06		288.5	3588.21	3127.28	3127.28	3127.28	3127.28		288.1	3528.21
12.0614	1435		20.7916	5411.96		688.3	24412	23453.8	23541.5	23453.8	23541.5		688.3	22509.7	21037.2	21075.8	21037.2	21075.8		688.3	24690.2	21778.7	21601.2	21778.7		688.3	26650.5	21581.8	27187.2	21472.5	27296.5		288.4	4497.69	3330.98	3330.98	3337.86	3330.98	3337.86		288.4	3698.56	3126.19	3126.19	3126.19	3126.19		288	3431.27
12.0814	1427		20.8483	5339.89		688.2	24888.7	23453.5	23578.2	23453.5	23578.2		688.2	22424.8	21036.8	21096.6	21036.8	21096.6		688.2	25237.9	21871.5	21599.6	21871.5		688.2	27230.2	21638.1	27585	21468.2	27754.8		288.3	4307.32	3329.74	3329.74	3339.71	3329.74	3339.71		288.3	3653.17	3125.15	3125.15	3125.15	3125.15		287.9	3468.33
12.1014	1430		20.905	5365.65		688.1	25078.7	23453.3	23628.7	23453.3	23628.7		688.1	22889.7	21036.4	21127.8	21036.4	21127.8		688.1	25404.7	22009.2	21597.8	22009.2		688.1	27875.5	21724.2	27947.7	21463.5	28208.4		288.2	4439.4	3328.59	3328.59	3342.91	3328.59	3342.92		288.2	3811.9	3124.11	3124.11	3124.11	3124.11		287.8	3409.86
12.1214	1419		20.9617	5379.07		688	24989.8	23453	23697.3	23453	23697.3		688	22989	21035.9	21174.2	21035.9	21174.2		688	26010.4	22211.2	21595.8	22211.2		688	28364	21853.6	28264.5	21458.5	28659.6		288.1	4398.37	3327.46	3327.46	3347.87	3327.46	3347.87		288.1	3755.65	3123.1	3123.1	3123.1	3123.1		287.7	3464.22
12.1415	1401		21.0185	5426.33		687.9	25863.8	23452.7	23789.5	23452.7	23789.5		687.9	23048.3	21035.5	21242	21035.5	21242		687.9	26819.6	22503.1	21593.5	22503.1		687.9	28505.1	22044.4	28525.3	21453.1	29116.6		288	4387.01	3326.41	3326.41	3355.23	3326.41	3355.23		288	3507.86	3122.04	3122.04	3122.04	3122.04		287.6	3573.12
12.1615	1414		21.0752	5422.13		687.8	25813.1	23452.3	23911.9	23452.3	23911.9		687.8	23309.1	21034.9	21340	21034.9	21340		687.8	27164.4	22919.6	21591	22919.6		687.8	29069.1	22321.3	28721.2	21447.2	29595.2		287.9	4126.16	3325.37	3325.37	3365.74	3325.37	3365.74		287.9	3835.27	3120.96	3120.96	3120.96	3120.96		287.5	3343.58
12.1815	1417		21.1319	5425.11		687.7	26728	23451.9	24072.8	23451.9	24072.8		687.7	24247.9	21034.3	21479.8	21034.3	21479.8		687.7	28218.8	23505.9	21588.1	23505.9		687.7	30000.9	22716.6	28845.2	21440.8	30121		287.8	4216.18	3324.4	3324.4	3380.46	3324.4	3380.46		287.8	3676.12	3119.95	3119.95	3119.95	3119.95		287.4	3365.4
12.2015	1410		21.1886	5433.94		687.6	26794.1	23451.4	24281.7	23451.4	24281.7		687.6	24175.8	21033.6	21676.6	21033.6	21676.6		687.6	28392.5	24320.6	21585	24320.6		687.6	31205.9	23272.7	28892.7	21433.9	30731.6		287.7	4113.49	3323.46	3323.46	3400.63	3323.46	3400.63		287.7	3627.5	3119.06	3119.06	3119.06	3119.06		287.3	3488.98
12.2215	1405		21.2453	5431.83		687.5	26586.9	23450.9	24549.8	23450.9	24549.9		687.5	24469.4	21032.9	21950.1	21032.8	21950.1		687.5	29547.7	25437.3	21581.4	25437.3		687.5	32036.3	24043.4	28861.6	21426.2	31478.9		287.6	4274.62	3322.55	3322.55	3427.89	3322.55	3427.89		287.6	3426.2	3118.11	3118.11	3118.11	3118.11		287.2	3682.41
12.2415	1401		21.3021	5418.94		687.4	26774.3	23450.4	24889.7	23450.3	24889.8		687.4	25797.6	21031.9	22325.4	21031.9	22325.4		687.4	31327.1	26947.6	21577.2	26947.6		687.4	33063.7	25095.8	28752.7	21417.7	32430.8		287.5	4219.49	3321.61	3321.61	3464.19	3321.61	3464.19		287.5	3670.11	3117.16	3117.16	3117.16	3117.16		287.1	3393.97
12.2615	1403		21.3588	5436.1		687.3	27339.9	23449.9	25315.3	23449.7	25315.5		687.3	26052	21030.9	22833.7	21030.8	22833.8		687.3	32478.5	28962.5	21572.4	28962.5		687.3	34168.9	26511.7	28569.3	21408.3	33672.6		287.4	4233.23	3320.77	3320.77	3512.08	3320.77	3512.08		287.4	3815.79	3116.21	3116.21	3116.21	3116.21		287	3618.62
12.2815	1422		21.4155	5444.6		687.2	27622.6	23449.4	25841.4	23449.1	25841.7		687.2	26915.9	21029.8	23513.2	21029.6	23513.4		687.2	35213	31613.3	21566.7	31613.3		687.2	35797.8	28388	28317.4	21397.8	35307.6		287.3	3766.67	3319.98	3319.98	3574.49	3319.98	3574.49		287.3	3668.65	3115.26	3115.26	3115.26	3115.26		286.9	3704.54
12.3016	1431		21.4723	5450.19		687.1	28243.9	23449.1	26482.8	23448.4	26483.6		687.1	27709.7	21028.6	24409.2	21028.2	24409.6		687.1	38244.4	35051.1	21559.7	35051.1		687.1	37903.6	30836.8	28004.8	21386.1	37455.5		287.2	3838.88	3319.23	3319.23	3654.87	3319.23	3654.87		287.2	3636.87	3114.16	3114.16	3114.16	3114.16		286.8	3596.09
12.3216	1440		21.529	5451.37		687	28351.8	23449.1	27254.2	23447.6	27255.7		687	28069.7	21027.4	25574.7	21026.6	25575.5		687	41852.3	39444.6	21551.3	39444.6		687	40188.8	33982	27640.7	21372.4	40250.3		287.1	4087.64	3318.44	3318.44	3757.23	3318.44	3757.23		287.1	3833.52	3113.04	3113.04	3113.04	3113.04		286.7	3411.38
12.3416	1441		21.5858	5455.15		686.9	28755.8	23449.8	28168	23446.8	28171.1		686.9	29329.7	21026.5	27069.3	21024.9	27070.9		686.9	46431.1	44974.8	21541	44974.8		686.9	45033.6	37956.5	27235.3	21356.6	43835.2		287	4434.9	3317.57	3317.57	3886.2	3317.57	3886.2		287	3732.42	3111.87	3111.87	3111.87	3111.87		286.6	3671.33
12.3616	1462		21.6425	5457.96		686.8	29228.5	23451.9	29233.7	23445.8	29239.7		686.8	30660	21026.1	28958.1	21022.8	28961.4		686.8	52267.4	51825.8	21528.4	51825.8		686.8	48244.7	42893.5	26799.2	21338	48354.7		286.9	4582.66	3316.53	3316.53	4046.91	3316.53	4046.91		286.9	3963.61	3110.7	3110.7	3110.7	3110.7		286.5	3704.33
12.3816	1467		21.6993	5478.57		686.7	30831.4	23456.5	30455.7	23444.8	30467.4		686.7	32757.2	21026.8	31309.1	21020.4	31315.4		686.7	58966.9	60172.4	21512.9	60172.4		686.7	53306	48916.6	26342.3	21315.8	53943.1		286.8	4624.62	3315.27	3315.27	4245.04	3315.27	4245.04		286.8	3637.29	3109.4	3109.4	3109.4	3109.4		286.4	3667.59
12.4016	1452		21.7561	5474.66		686.6	31700.7	23465.9	31831.6	23443.6	31853.9		686.6	35307.6	21029.8	34188.9	21017.5	34201.1		686.6	67440.9	70162.4	21494	70162.4		686.6	60433.3	56124.7	25874	21289.1	60709.6		286.7	4845.55	3313.89	3313.89	4486.75	3313.89	4486.75		286.7	4005.66	3108.11	3108.11	3108.11	3108.11		286.3	3710.46
12.4216	1440		21.8128	5467.06		686.5	31466.5	23484	33350	23442.3	33391.7		686.5	37856.4	21037.2	37657.6	21014.1	37680.7		686.5	77848.1	81894	21470.8	81894		686.5	69021.4	64575.1	25402.9	21257.2	68720.7		286.6	4709.7	3312.33	3312.33	4778.27	3312.33	4778.27		286.6	3810.36	3106.85	3106.85	3106.85	3106.85		286.2	3830.79
12.4416	1426		21.8696	5467.89		686.4	32562.3	23517.1	34989.1	23440.9	35065.3		686.4	40728.2	21052.6	41761.4	21010	41804		686.4	91015.8	95390.5	21442.4	95390.5		686.4	77777.7	74261.7	24936.1	21219.3	77978.5		286.5	5315.8	3310.53	3310.53	5125.67	3310.53	5125.67		286.5	3631.99	3105.64	3105.64	3105.64	3105.64		286.1	3570.78
12.4617	1419		21.9264	5452.42		686.3	34929	23576	36715.1	23439.2	36851.9		686.3	45577.8	21082.2	46523.7	21005.1	46600.7		686.3	106073	110571	21407.7	110571		686.3	86862.1	85093.6	24479.2	21174.3	88398.6		286.4	5687.4	3308.48	3308.48	5534.58	3308.48	5534.58		286.4	3817.01	3104.32	3104.32	3104.32	3104.32		286	3663.72
12.4817	1417		21.9832	5440.99		686.2	36459.7	23678.1	38481.9	23437.4	38722.6		686.2	49820.2	21136.1	51935.3	20999.2	52072.2		686.2	123631	127225	21365.9	127225		686.2	98178.4	96874.8	24036.6	21121.2	99790.1		286.3	5859.6	3306.07	3306.07	6009.56	3306.07	6009.56		286.3	3920.06	3103.05	3103.05	3103.05	3103.05		285.9	3668.2
12.5017	1403		22.0399	5447.73		686.1	37392.8	23850.5	40231.6	23435.3	40646.9		686.1	55765.8	21230.5	57944.4	20992.2	58182.7		686.1	140342	144988	21316.4	144988		686.1	111261	109290	23611.4	21059.7	111842		286.2	6602.72	3303.19	3303.19	6553.65	3303.19	6553.65		286.2	3896.03	3101.8	3101.8	3101.8	3101.8		285.8	3970.77
12.5217	1405		22.0967	5454.54		686	39619.6	24135.3	41897.2	23432.9	42599.6		686	62703	21391.1	64446.9	20983.9	64854.1		686	158774	163332	21258.4	163332		686	123312	121902	23205.7	20989.1	124119		286.1	6964.28	3299.81	3299.81	7167.75	3299.81	7167.75		286.1	3708.08	3100.4	3100.4	3100.4	3100.4		285.7	4276.02
12.5417	1403		22.1535	5469.93		685.9	41017.1	24595.4	43405.7	23430.2	44570.9		685.9	67537.8	21656.5	71280.8	20974.2	71963.2		685.9	177921	181569	21191.6	181569		685.9	134945	134161	22820.4	20909	136072		286	7745.44	3295.87	3295.87	7849.88	3295.87	7849.88		286	4085.65	3098.91	3098.91	3098.91	3098.91		285.6	4092.84
12.5617	1414		22.2103	5475.11		685.8	43656.1	25322.3	44684	23427.2	46579.1		685.8	75759.2	22084.5	78223.9	20962.8	79345.5		685.8	197024	198882	21116.1	198882		685.8	147133	145437	22456.2	20819.8	147074		285.9	8362.1	3291.24	3291.24	8594.4	3291.24	8594.4		285.9	4060.75	3097.3	3097.3	3097.3	3097.3		285.5	3934.89
12.5817	1431		22.2671	5500.5		685.7	45492.9	26446.1	45664.6	23423.8	48686.8		685.7	85605.4	22758.3	84999.7	20949.7	86808.3		685.7	214021	214376	21032.3	214376		685.7	155546	155071	22113.3	20722.2	156462		285.8	9240.76	3285.97	3285.97	9391.7	3285.97	9391.7		285.8	4228.35	3095.57	3095.57	3095.57	3095.57		285.4	4048.33
12.6018	1431		22.3239	5523.76		685.6	48793.3	28145.3	46292.6	23420.1	51017.8		685.6	93281	23795.4	91291.7	20934.8	94152.3		685.6	225457	227156	20940.9	227156		685.6	164896	162439	21791.9	20617.4	163614		285.7	9691.09	3279.86	3279.86	10227.3	3279.86	10227.3		285.7	4230.95	3093.65	3093.65	3093.65	3093.65		285.3	4213.48
12.6218	1437		22.3807	5544.16		685.5	51582.7	30658.1	46531.2	23415.9	53773.4		685.5	100416	25355.5	96765.8	20917.9	101203		685.5	236937	236416	20843.2	236416		685.5	168495	167028	21491.8	20506.8	168013		285.6	10968.6	3272.89	3272.89	11082.2	3272.89	11082.2		285.6	4260.7	3091.6	3091.6	3091.6	3091.6		285.2	4186.63
12.6418	1426		22.4375	5520.23		685.4	54940.1	34290.6	46366	23411.1	57245.5		685.4	108736	27649.9	101101	20899.1	107852		685.4	242841	241534	20741.2	241534		685.4	171500	168499	21213.2	20392.6	169319		285.5	11933.3	3265.06	3265.06	11932.8	3265.06	11932.8		285.5	4424.36	3089.43	3089.43	3089.43	3089.43		285.1	4161.72
12.6618	1423		22.4943	5493.26		685.3	59904.5	39421	45806.3	23405.7	61821.6		685.3	117526	30948.3	104023	20878.4	114093		685.3	241473	242151	20636.9	242151		685.3	169139	166736	20956.3	20277.1	167416		285.4	12510.4	3256.42	3256.42	12751.8	3256.42	12751.8		285.4	4367.83	3087.27	3087.27	3087.27	3087.27		285	4121.33
12.6818	1426		22.5511	5476.29		685.2	65461.4	46494.3	44884.4	23399.4	67979.2		685.2	124993	35580.6	105338	20856.1	120062		685.2	237727	238220	20532.2	238220		685.2	163815	161866	20721.3	20162.8	162424		285.3	13119.7	3247	3247	13509.3	3247	13509.3		285.3	4234.94	3084.97	3084.97	3084.97	3084.97		284.9	4291.64
12.7018	1414		22.608	5430.06		685.1	74254.6	56003.4	43651.6	23392	76262.9		685.1	129489	41931.7	104953	20832	126053		685.1	228874	230008	20429.6	230008		685.1	156641	154233	20508.6	20052.2	154689		285.2	13490	3236.78	3236.78	14174.6	3236.78	14174.6		285.2	4571.1	3082.66	3082.66	3082.66	3082.66		284.8	4186.77
12.7218	1414		22.6648	5430.11		685	86229.5	68451.2	42172.7	23383.1	87240.8		685	136157	50423.7	102894	20806.4	132512		685	214521	218065	20331	218065		685	144137	144359	20318.3	19947.7	144730		285.1	14745	3225.9	3225.9	14718.5	3225.9	14718.5		285.1	4320.13	3080.29	3080.29	3080.29	3080.29		284.7	4351.13
12.7418	1419		22.7216	5420.21		684.9	101455	84287.4	40520	23372.2	101435		684.9	143039	61482.3	99299	20779.2	140002		684.9	200760	203153	20238	203153		684.9	131994	132872	20149.9	19850.8	133171		285	15156.7	3214.39	3214.39	15115.3	3214.39	15115.3		285	4540.58	3077.86	3077.86	3077.86	3077.86		284.6	4281.68
12.7619	1418		22.7784	5415.8		684.8	119181	103819	38766.2	23358.7	119227		684.8	150188	75481.1	94398.8	20750.3	149130		684.8	183234	186151	20152.1	186151		684.8	120567	120433	20002.8	19763	120673		284.9	15496.9	3202.29	3202.29	15345	3202.29	15345		284.9	4547.9	3075.29	3075.29	3075.29	3075.29		284.5	4401.85
12.7819	1421		22.8353	5418.28		684.7	142230	127096	36979.4	23342.2	140733		684.7	159993	92665.1	88491.6	20719.5	160437		684.7	163742	167964	20074.2	167964		684.7	105609	107672	19876.3	19685.2	107863		284.8	15910	3189.86	3189.86	15395.9	3189.86	15395.9		284.8	4637.69	3072.77	3072.77	3072.77	3072.77		284.4	4223.01
12.8019	1428		22.8921	5448.23		684.6	167553	153784	35219	23322	165681		684.6	170910	113054	81907.6	20686.5	174275		684.6	145254	149443	20004.8	149443		684.6	92216.3	95135.3	19768.7	19617.2	95286.7		284.7	15085.1	3177.31	3177.31	15265	3177.31	15265		284.7	4396.47	3070.18	3070.18	3070.18	3070.18		284.3	4199.13
12.8219	1435		22.949	5465.67		684.5	197791	183046	33533.1	23297.7	193281		684.5	184410	136337	74976.1	20650.5	190662		684.5	126566	131320	19944.1	131320		684.5	80668.9	83258.9	19678.5	19559.2	83378.1		284.6	15233.9	3164.84	3164.84	14958.4	3164.84	14958.4		284.6	4495.93	3067.6	3067.6	3067.6	3067.6		284.2	4149.93
12.8419	1432		23.0058	5447.74		684.4	226669	213475	31957.5	23268.8	222164		684.4	204331	161773	67998.3	20611.1	209160		684.4	109845	114173	19892.1	114173		684.4	68953	72354.3	19604.2	19510.8	72447.7		284.5	14699.9	3152.71	3152.71	14491	3152.71	14491		284.5	4497.67	3064.99	3064.99	3064.99	3064.99		284.1	4147.82
12.8619	1436		23.0627	5438.84		684.3	255745	243113	30516.5	23235.3	250395		684.3	224156	188142	61228.2	20567.8	228803		684.3	93582.6	98417	19847.9	98417		684.3	58500.3	62613.5	19543.7	19471.1	62686.1		284.4	13852	3140.98	3140.98	13884.8	3140.98	13884.8		284.4	4649.21	3062.41	3062.41	3062.41	3062.41		284	4192.22
12.8819	1443		23.1195	5446.66		684.2	280669	269602	29223.6	23197.6	275628		684.2	243749	213763	54862.5	20520.2	248105		684.2	82205.1	84307.8	19810.8	84307.8		684.2	50284.2	54123.3	19495.1	19439	54179.5		284.3	13829.6	3129.72	3129.72	13167	3129.72	13167		284.3	4514.78	3059.76	3059.76	3059.76	3059.76		283.9	4259.05
12.902	1441		23.1764	5574.33		684.1	298752	290477	28083.6	23156.1	295404		684.1	261622	236624	49037.9	20468.1	265194		684.1	70804.3	71962.6	19780.1	71962.6		684.1	43689.1	46886.5	19456.5	19413.3	46929.7		284.2	12787.2	3119.14	3119.14	12367.7	3119.14	12367.7		284.2	4593.78	3057.18	3057.18	3057.18	3057.18		283.8	3965.43
12.922	1444		23.2332	6068.09		684	309950	303566	27094	23111.8	307548		684	278341	254635	43835.6	20412.2	278058		684	60744.1	61385.8	19754.9	61385.8		684	38976.6	40843	19426	19393	40876		284.1	11873.8	3109.33	3109.33	11517.8	3109.33	11517.8		284.1	4296.82	3054.63	3054.63	3054.63	3054.63		283.7	4079.51
12.942	1436		23.2901	7556.5		683.9	310883	307407	26247.8	23066	310589		683.9	287618	265954	39289.1	20353.2	284890		683.9	52607.2	52498.1	19734.2	52498.1		683.9	35162.6	35890.9	19401.8	19376.7	35916		284	10942.5	3100.2	3100.2	10646.5	3100.2	10646.5		284	4378.56	3052.18	3052.18	3052.18	3052.18		283.6	3697.56
12.962	1421		23.347	7873.44		683.8	301860	301552	25534.2	23020.1	304067		683.8	289052	269341	35393.5	20292.5	284442		683.8	46526.9	45163.5	19717.6	45163.5		683.8	32731.6	31905	19382.7	19363.7	31923.9		283.9	10448.6	3092.06	3092.06	9780.35	3092.06	9780.35		283.9	4379.94	3049.69	3049.69	3049.69	3049.69		283.5	4164.38
12.982	1419		23.4039	7521.77		683.7	282503	286672	24940.6	22975.6	288637		683.7	280865	264407	32116	20231.5	276291		683.7	40504.7	39212.3	19704.2	39212.3		683.7	29004.6	28750.5	19367.6	19353.4	28764.7		283.8	8985.01	3084.88	3084.88	8941.57	3084.88	8941.57		283.8	4589.6	3047.33	3047.33	3047.33	3047.33		283.4	3977.78
13.002	1422		23.4607	7415.61		683.6	256899	264401	24453.1	22933.7	265921		683.6	267009	251702	29405.5	20172.1	260936		683.6	37335.2	34460.6	19693.4	34460.6		683.6	26796.8	26294	19355.8	19345.2	26304.5		283.7	8082.65	3078.67	3078.67	8147.74	3078.67	8147.74		283.7	4247.41	3044.88	3044.88	3044.88	3044.88		283.3	3995.32
13.022	1421		23.5176	7986.66		683.5	230194	237008	24057.9	22895.4	238171		683.5	242933	232598	27199.9	20116	239682		683.5	33509.5	30724.4	19684.7	30724.4		683.5	25412.4	24410.6	19346.6	19338.7	24418.4		283.6	7163.91	3073.36	3073.36	7411.65	3073.36	7411.65		283.6	4518.46	3042.46	3042.46	3042.46	3042.46		283.2	4033.33
13.0421	1417		23.5745	6997.51		683.4	200795	206966	23741.7	22861.5	207846		683.4	217039	209005	25432.5	20064.7	214373		683.4	30056.4	27829.8	19677.8	27829.8		683.4	24001.5	22988.1	19339.4	19333.6	22993.9		283.5	6487.89	3068.99	3068.99	6741.66	3068.99	6741.66		283.5	4275.26	3039.97	3039.97	3039.97	3039.97		283.1	4272.32
13.0621	1417		23.6314	6048.13		683.3	171239	176573	23491.7	22832.1	177232		683.3	188723	183025	24037.3	20019	187044		683.3	28739.4	25618.9	19672.2	25618.9		683.3	23728.4	21929.4	19333.8	19329.6	21933.6		283.4	5907.6	3065.42	3065.42	6142.01	3065.42	6142.01		283.4	4586.03	3037.53	3037.53	3037.53	3037.53		283	3846.54
13.0821	1415		23.6883	5697.16		683.2	144055	147683	23296.5	22807.3	148173		683.2	159194	156627	22951.8	19979.7	159599		683.2	26711.6	23953.7	19667.8	23953.7		683.2	22507.1	21152.4	19329.4	19326.3	21155.5		283.3	5025.88	3062.58	3062.58	5613.58	3062.58	5613.58		283.3	4425.24	3034.99	3034.99	3034.99	3034.99		282.9	4094.46
13.1021	1432		23.7452	5614.75		683.1	120061	121589	23146	22786.8	121948		683.1	130212	131418	22119.2	19946.8	133590		683.1	25227.8	22716.3	19664.2	22716.3		683.1	22252.1	20590.1	19325.7	19323.5	20592.4		283.2	4542.73	3060.3	3060.3	5154.53	3060.3	5154.53		283.2	4507.12	3032.42	3032.42	3032.42	3032.42		282.8	4148.19
13.1221	1439		23.8021	5567.33		683	96928.9	99016.3	23031.4	22770.3	99277.4		683	105133	108534	21489.3	19920.2	110103		683	24627.5	21809	19661.2	21809		683	21833.6	20188.7	19322.7	19321.1	20190.3		283.1	4411.12	3058.49	3058.49	4761.1	3058.49	4761.1		283.1	4622.78	3029.75	3029.75	3029.75	3029.75		282.7	4090.83
13.1421	1439		23.859	5489.34		682.9	81325.7	80212.2	22945.1	22757.2	80400.1		682.9	85930.3	88634.1	21019.3	19899	89754.4		682.9	23543.8	21152.3	19658.8	21152.3		682.9	21374.7	19906	19320.3	19319.1	19907.1		283	4241.15	3057.03	3057.03	4428.15	3057.03	4428.15		283	4506.18	3027.08	3027.08	3027.08	3027.08		282.6	4122.2
13.1621	1429		23.9159	5486.28		682.8	67127.7	65064	22880.8	22747	65197.9		682.8	69643.3	71963.4	20673.2	19882.7	72753.9		682.8	23096.9	20683.1	19656.8	20683.1		682.8	21242.7	19709.4	19318.2	19317.4	19710.2		282.9	4136.3	3055.8	3055.8	4149.71	3055.8	4149.71		282.9	4615.86	3024.28	3024.28	3024.28	3024.28		282.5	4350.87
13.1822	1448		23.9728	5469.82		682.7	57443.3	53226.7	22833.6	22739.2	53321.1		682.7	56648.8	58454.5	20421.6	19870.3	59005.9		682.7	22480	20352.1	19655.2	20352.1		682.7	20917	19574.4	19316.5	19315.9	19575		282.8	3917.57	3054.71	3054.71	3919.48	3054.71	3919.48		282.8	4751.27	3021.55	3021.55	3021.55	3021.55		282.4	4401.31
13.2022	1439		24.0298	5462.46		682.6	48440.5	44232.5	22799	22733.1	44298.4		682.6	47533.9	47832.7	20241	19860.9	48212.8		682.6	21922.7	20121.5	19653.7	20121.5		682.6	21008.8	19483	19314.9	19314.5	19483.4		282.7	3870.21	3053.79	3053.79	3731.25	3053.79	3731.25		282.7	4305.4	3018.87	3018.87	3018.87	3018.87		282.3	4224.44
13.2222	1424		24.0867	5439.73		682.5	42334.8	37575.7	22774.1	22728.5	37621.2		682.5	40109	39709.5	20112.9	19853.8	39968.6		682.5	22000.4	19962.7	19652.5	19962.7		682.5	20690.8	19421.7	19313.6	19313.3	19421.9		282.6	3601.67	3052.99	3052.99	3579	3052.99	3579		282.6	4450.63	3016.15	3016.15	3016.15	3016.15		282.2	4021.26
13.2422	1414		24.1436	5428.89		682.4	37737.1	32769.8	22756.1	22724.9	32801		682.4	35611.4	33656.2	20023.1	19848.6	33830.7		682.4	22136	19854.7	19651.3	19854.7		682.4	20564.9	19381	19312.4	19312.2	19381.2		282.5	3615.51	3052.34	3052.34	3457.16	3052.34	3457.16		282.5	4642.4	3013.49	3013.49	3013.49	3013.49		282.1	4082.95
13.2622	1407		24.2005	5423.34		682.3	35417.8	29381.9	22743.3	22722.2	29403		682.3	31797	29254.7	19960.8	19844.6	29370.9		682.3	21375.4	19782	19650.3	19782		682.3	20340.8	19354.4	19311.3	19311.2	19354.5		282.4	3406.06	3051.85	3051.85	3360.67	3051.85	3360.67		282.4	4407.8	3010.97	3010.97	3010.97	3010.97		282	3948.13
13.2822	1402		24.2575	5437.64		682.2	32780.8	27047.9	22734.2	22720.1	27062		682.2	29516.6	26128.5	19918	19841.5	26205		682.2	21320.9	19733.7	19649.4	19733.7		682.2	20173.3	19337.1	19310.4	19310.3	19337.2		282.3	3156.9	3051.5	3051.5	3285.05	3051.5	3285.05		282.3	4340.05	3008.43	3008.43	3008.43	3008.43		281.9	3853.75
13.3022	1416		24.3144	5431.63		682.1	30317.6	25475.5	22727.8	22718.4	25484.9		682.1	27841.2	23957.7	19888.8	19839	24007.5		682.1	21391.2	19701.8	19648.4	19701.8		682.1	20491.9	19325.9	19309.6	19309.5	19326		282.2	3192.87	3051.22	3051.22	3226.32	3051.22	3226.32		282.2	4378.71	3006	3006	3006	3006		281.8	3877.72
13.3223	1419		24.3714	5418.44		682	28775.8	24439.1	22723.1	22717	24445.2		682	26986.1	22483.2	19869.1	19837	22515.2		682	21642.4	19680.9	19647.6	19680.9		682	19921.5	19318.9	19309	19309	19318.9		282.1	3230.87	3051	3051	3181.16	3051	3181.16		282.1	4112.22	3003.74	3003.74	3003.74	3003.74		281.7	3781.37
13.3423	1420		24.4283	5389.58		681.9	28465.6	23770.5	22719.9	22715.8	23774.5		681.9	25785.8	21502.8	19855.7	19835.4	21523.2		681.9	21055.4	19667.4	19646.8	19667.4		681.9	19276.6	19314.4	19308.5	19308.5	19314.4		282	3328.54	3050.82	3050.82	3146.74	3050.82	3146.74		282	4148.26	3001.59	3001.59	3001.59	3001.59		281.6	3524.23
13.3623	1415		24.4853	5397.99		681.8	26842.9	23348.3	22717.5	22714.9	23350.9		681.8	24455.9	20864.6	19846.8	19834	20877.4		681.8	21041.4	19658.6	19646	19658.6		681.8	19913.1	19311.4	19308	19307.9	19311.4		281.9	3247.37	3050.62	3050.62	3120.7	3050.62	3120.7		281.9	4084.09	2999.65	2999.65	2999.65	2999.65		281.5	3829.23
13.3823	1432		24.5422	5397.31		681.7	26486.4	23087.1	22715.8	22714.2	23088.8		681.7	23532.2	20457.7	19840.8	19832.8	20465.6		681.7	21074.4	19652.9	19645.4	19652.9		681.7	20306.3	19309.4	19307.4	19307.4	19309.5		281.8	3222.52	3050.42	3050.42	3101.19	3050.42	3101.19		281.8	3731.31	2997.94	2997.94	2997.94	2997.94		281.4	3408.92
13.4023	1429		24.5992	5396.46		681.6	26071.6	22928.8	22714.6	22713.5	22929.9		681.6	23487.6	20203.5	19836.7	19831.8	20208.4		681.6	20369.3	19649.3	19644.8	19649.3		681.6	20402.5	19308.1	19306.9	19306.9	19308.1		281.7	3182.29	3050.2	3050.2	3086.67	3050.2	3086.67		281.7	3757.75	2996.38	2996.38	2996.38	2996.38		281.3	3202.06
13.4223	1439		24.6562	5397.1		681.5	25422.4	22834.9	22713.7	22713	22835.5		681.5	22709.7	20047.8	19834	19831	20050.8		681.5	20354.6	19647	19644.3	19647		681.5	19966.1	19306.9	19306.3	19306.3	19307		281.6	3330.04	3050.01	3050.01	3075.98	3050.01	3075.98		281.6	3654.78	2994.99	2994.99	2994.99	2994.99		281.2	3380.56
13.4423	1445		24.7131	5396.38		681.4	24825.4	22780.2	22713	22712.5	22780.6		681.4	22354.5	19954.4	19832.1	19830.3	19956.2		681.4	20418.2	19645.4	19643.9	19645.4		681.4	19792.9	19306.1	19305.7	19305.7	19306.1		281.5	3195.81	3049.81	3049.81	3068.14	3049.81	3068.14		281.5	3666.93	2993.82	2993.82	2993.82	2993.82		281.1	3368.12
13.4623	1450		24.7701	5394.93		681.3	24496	22749	22712.4	22712.2	22749.2		681.3	21859.7	19899.3	19830.7	19829.7	19900.4		681.3	20758.7	19644.3	19643.4	19644.3		681.3	19539.5	19305.5	19305.3	19305.3	19305.5		281.4	3323.64	3049.59	3049.59	3062.43	3049.59	3062.43		281.4	3452.7	2992.87	2992.87	2992.87	2992.87		281	3507.64
13.4824	1446		24.8271	5394.25		681.2	24295.7	22731.5	22712	22711.8	22731.6		681.2	22170.1	19867.5	19829.8	19829.2	19868.1		681.2	20726.3	19643.6	19643	19643.6		681.2	19622.4	19305.1	19305	19305	19305.1		281.3	3271.12	3049.37	3049.37	3058.29	3049.37	3058.29		281.3	3122.24	2992.12	2992.12	2992.12	2992.12		280.9	3269.94
13.5024	1447		24.8841	5420.21		681.1	24598.9	22721.8	22711.6	22711.5	22721.9		681.1	21386.2	19849.4	19829	19828.7	19849.7		681.1	20069.7	19643	19642.7	19643		681.1	19530.8	19304.8	19304.8	19304.8	19304.8		281.2	3172.12	3049.19	3049.19	3055.33	3049.19	3055.33		281.2	3177.18	2991.46	2991.46	2991.46	2991.46		280.8	3194.95
13.5224	1446		24.9411	5403.17		681	24214.1	22716.5	22711.3	22711.3	22716.6		681	21709	19839.2	19828.4	19828.2	19839.4		681	20021.3	19642.5	19642.4	19642.5		681	19547	19304.5	19304.5	19304.5	19304.5		281.1	3170.9	3048.97	3048.97	3053.16	3048.97	3053.16		281.1	3386.17	2990.9	2990.9	2990.9	2990.9		280.7	3198.95
13.5424	1443		24.9981	5374.46		680.9	24070.8	22713.7	22711.1	22711	22713.7		680.9	21806.2	19833.5	19827.9	19827.8	19833.6		680.9	20055.8	19642.2	19642.1	19642.2		680.9	20214.4	19304.2	19304.2	19304.2	19304.2		281	3357.15	3048.76	3048.76	3051.59	3048.76	3051.59		281	3404.82	2990.43	2990.43	2990.43	2990.43		280.6	2943.63
13.5624	1453		25.0551	5377.14		680.8	23697.6	22712.1	22710.8	22710.8	22712.1		680.8	21690.2	19830.3	19827.4	19827.3	19830.3		680.8	19649.1	19642	19641.9	19642		680.8	19557.8	19303.8	19303.8	19303.8	19303.8		280.9	3332.99	3048.54	3048.54	3050.44	3048.54	3050.44		280.9	3186.4	2989.89	2989.89	2989.89	2989.89		280.5	3246.29
13.5824	1463		25.1121	5381.03		680.7	23738.8	22711.2	22710.6	22710.6	22711.3		680.7	21458.3	19828.4	19827	19827	19828.4		680.7	20544.8	19641.7	19641.7	19641.7		680.7	19978.1	19303.4	19303.4	19303.4	19303.4		280.8	3286.53	3048.32	3048.32	3049.58	3048.32	3049.58		280.8	3324.97	2989.29	2989.29	2989.29	2989.29		280.4	3252.21
13.6024	1477		25.1691	5385.74		680.6	23553.9	22710.8	22710.5	22710.5	22710.8		680.6	20800.8	19827.3	19826.6	19826.6	19827.3		680.6	20277.5	19641.5	19641.5	19641.5		680.6	19570.2	19303.1	19303.1	19303.1	19303.1		280.7	3136	3048.09	3048.09	3048.93	3048.09	3048.93		280.7	3317.48	2988.84	2988.84	2988.84	2988.84		280.3	2845.14
13.6225	1487		25.2261	5389.49		680.5	23359.5	22710.5	22710.3	22710.3	22710.5		680.5	20759.4	19826.7	19826.3	19826.3	19826.7		680.5	19922.2	19641.3	19641.3	19641.3		680.5	19483.9	19302.8	19302.8	19302.8	19302.8		280.6	3228.11	3047.93	3047.93	3048.48	3047.93	3048.48		280.6	2989.76	2988.57	2988.57	2988.57	2988.57		280.2	3076.28
13.6425	1481		25.2831	5391.24		680.4	23409.6	22710.3	22710.2	22710.2	22710.3		680.4	20392	19826.2	19826.1	19826.1	19826.2		680.4	19862.6	19641.1	19641.1	19641.1		680.4	19741.9	19302.5	19302.5	19302.5	19302.5		280.5	3039.39	3047.83	3047.83	3048.18	3047.83	3048.18		280.5	2888.43	2988.31	2988.31	2988.31	2988.31		280.1	2905.61
13.6625	1475		25.3401	5399.89		680.3	23190.4	22710.1	22710.1	22710.1	22710.1		680.3	21319.5	19825.9	19825.8	19825.8	19825.9		680.3	19927	19640.9	19640.9	19640.9		680.3	19270.7	19302.4	19302.4	19302.4	19302.4		280.4	3053.59	3047.8	3047.8	3048.03	3047.8	3048.03		280.4	3133.31	2988.18	2988.18	2988.18	2988.18		280	3091.04
13.6825	1471		25.3972	5412.37		680.2	23264.9	22710	22710	22710	22710		680.2	20973.2	19825.6	19825.6	19825.6	19825.6		680.2	19575.2	19640.9	19640.9	19640.9		680.2	19339.2	19302.2	19302.2	19302.2	19302.2		280.3	2926.96	3047.78	3047.78	3047.93	3047.78	3047.93		280.3	3003.63	2988.12	2988.12	2988.12	2988.12		279.9	2888.58
13.7025	1466		25.4542	5473.71		680.1	23158.3	22709.9	22709.9	22709.9	22709.9		680.1	20276.6	19825.4	19825.4	19825.4	19825.4		680.1	19495.2	19640.8	19640.8	19640.8		680.1	19660.1	19302	19302	19302	19302		280.2	3086.43	3061.57	3061.57	3061.66	3061.57	3061.66		280.2	3070.28	2988.04	2988.04	2988.04	2988.04		279.8	3192.58
13.7225	1457		25.5112	5563.41		680	22730.7	22709.9	22709.9	22709.9	22709.9		680	20584.4	19825.2	19825.2	19825.2	19825.2		680	20286.2	19640.7	19640.7	19640.7		680	19975.1	19301.8	19301.8	19301.8	19301.8		280.1	3132.54	3075.37	3075.37	3075.42	3075.37	3075.42		280.1	3084.92	2987.92	2987.92	2987.92	2987.92		279.7	3239.21
13.7425	1465		25.5683	5849.61		679.9	22912.2	22709.8	22709.8	22709.8	22709.8		679.9	20909.2	19825	19825	19825	19825		679.9	19981.6	19640.5	19640.5	19640.5		679.9	19767.9	19301.6	19301.6	19301.6	19301.6		280	3123.57	3089.16	3089.16	3089.19	3089.16	3089.19		280	2987.05	2987.84	2987.84	2987.84	2987.84		279.6	3170.09
13.7625	1467		25.6253	6951.96		679.8	22969.3	22709.8	22709.8	22709.8	22709.8		679.8	20559.1	19824.8	19824.8	19824.8	19824.8		679.8	20658	19640.3	19640.3	19640.3		679.8	19227	19301.4	19301.4	19301.4	19301.4		279.9	3214.21	3102.95	3102.95	3102.97	3102.95	3102.97		279.9	3002.26	2987.73	2987.73	2987.73	2987.73		279.5	3081.32
13.7826	1472		25.6823	9710.93		679.7	22850.5	22709.8	22709.8	22709.8	22709.8		679.7	20140.3	19824.7	19824.7	19824.7	19824.7		679.7	20054.7	19640	19640	19640		679.7	18827	19301.3	19301.3	19301.3	19301.3		279.8	3149.97	3116.74	3116.74	3116.76	3116.74	3116.76		279.8	3117.87	2987.59	2987.59	2987.59	2987.59		279.4	3130.37
13.8026	1478		25.7394	13191.1		679.6	22801.7	22709.7	22709.7	22709.7	22709.7		679.6	20010.9	19824.6	19824.6	19824.6	19824.6		679.6	19743.6	19639.8	19639.8	19639.8		679.6	19670	19301.2	19301.2	19301.2	19301.2		279.7	3026.23	3130.53	3130.53	3130.54	3130.53	3130.54		279.7	3142.23	2987.5	2987.5	2987.5	2987.5		279.3	3151.31
13.8226	1473		25.7965	15651.9		679.5	22868.9	22709.7	22709.7	22709.7	22709.7		679.5	20091	19824.5	19824.5	19824.5	19824.5		679.5	20424.6	19639.5	19639.5	19639.5		679.5	19209.9	19308.8	19308.8	19308.8	19308.8		279.6	3219.03	3144.33	3144.33	3144.33	3144.33	3144.33		279.6	2926.28	2987.43	2987.43	2987.43	2987.43		279.2	2824.81
13.8426	1480		25.8535	15956.6		679.4	22874.3	22709.7	22709.7	22709.7	22709.7		679.4	20402.5	19824.4	19824.4	19824.4	19824.4		679.4	20102	19639.3	19639.3	19639.3		679.4	19572.3	19316.4	19316.4	19316.4	19316.4		279.5	3229.09	3158.12	3158.12	3158.12	3158.12	3158.12		279.5	2959.69	2987.34	2987.34	2987.34	2987.34		279.1	3007.54
13.8626	1480		25.9106	14702.1		679.3	21885	22709.7	22709.7	22709.7	22709.7		679.3	19546.5	19824.4	19824.4	19824.4	19824.4		679.3	20201.5	19639	19639	19639		679.3	19478.1	19324.1	19324.1	19324.1	19324.1		279.4	3177.11	3208.41	3208.41	3208.41	3208.41	3208.41		279.4	3075.94	2987.3	2987.3	2987.3	2987.3		279	3110.53
13.8826	1493		25.9677	13778.4		679.2	23038.8	22709.7	22709.7	22709.7	22709.7		679.2	19648.2	19824.4	19824.4	19824.4	19824.4		679.2	20359.4	19638.8	19638.8	19638.8		679.2	19274.1	19331.7	19331.7	19331.7	19331.7
13.9026	1490		26.0247	13629.8		679.1	23303.6	22709.7	22709.7	22709.7	22709.7		679.1	20076.4	19824.3	19824.3	19824.3	19824.3		679.1	19727.3	19638.6	19638.6	19638.6		679.1	19361.4	19339.3	19339.3	19339.3	19339.3
13.9227	1489		26.0818	13323.6		679	23136.7	22709.6	22709.6	22709.6	22709.6		679	19985.8	19851.3	19851.3	19851.3	19851.3		679	19670.3	19638.5	19638.5	19638.5		679	19441.1	19346.9	19346.9	19346.9	19346.9
13.9427	1495		26.1389	13072.3		678.9	22805.8	22709.6	22709.6	22709.6	22709.6		678.9	19864.7	19878.3	19878.3	19878.3	19878.3		678.9	19582.5	19638.4	19638.4	19638.4		678.9	19768.7	19354.5	19354.5	19354.5	19354.5
13.9627	1490		26.196	11276.2		678.8	22861.6	22709.5	22709.5	22709.5	22709.5		678.8	20432.9	19905.2	19905.2	19905.2	19905.2		678.8	20047.9	19638.3	19638.3	19638.3		678.8	19646.8	19362.1	19362.1	19362.1	19362.1
13.9827	1481		26.2531	8817.56		678.7	23113.2	22709.5	22709.5	22709.5	22709.5		678.7	19838	19932.2	19932.2	19932.2	19932.2		678.7	19533.5	19638.3	19638.3	19638.3		678.7	19332.8	19369.7	19369.7	19369.7	19369.7
14.0027	1471		26.3102	6975.51		678.6	22603.2	22709.5	22709.5	22709.5	22709.5		678.6	19681.4	19959.2	19959.2	19959.2	19959.2		678.6	19526	19638.3	19638.3	19638.3		678.6	19669.4	19377.3	19377.3	19377.3	19377.3
14.0227	1463		26.3673	6010.57		678.5	22634.5	22709.5	22709.5	22709.5	22709.5		678.5	20490.4	19986.1	19986.1	19986.1	19986.1		678.5	19855.2	19638.2	19638.2	19638.2		678.5	19152.6	19384.9	19384.9	19384.9	19384.9
14.0427	1475		26.4244	5612.57		678.4	22890.6	22709.5	22709.5	22709.5	22709.5		678.4	19867.6	20013.1	20013.1	20013.1	20013.1		678.4	19998.1	19793.1	19793.1	19793.1		678.4	19677.8	19499.9	19499.9	19499.9	19499.9
14.0627	1487		26.4815	5440.32
14.0828	1501		26.5386	5403.29
14.1028	1499		26.5957	5384.24
14.1228	1504		26.6529	5330.04
14.1428	1492		26.71	5461.59
14.1628	1498		26.7671	5650.79
14.1828	1481		26.8243	5317.34
14.2028	1476		26.8814	5322.46
14.2229	1471		26.9386	5320.09
14.2429	1479		26.9957	5306.86
14.2629	1489		27.0529	5310.89
14.2829	1504		27.11	5312.34
14.3029	1520		27.1672	5281.54
14.3229	1532		27.2244	5327.94
14.3429	1518		27.2816	5425.46
14.3629	1531		27.3388	5698.05
14.383	1539		27.3959	6221.4
14.403	1532		27.4531	7251.1
14.423	1513		27.5103	9237.09
14.443	1506		27.5675	12108
14.463	1513		27.6247	14123.1
14.483	1516		27.682	14314.7
14.503	1529		27.7392	13900.5
14.5231	1527		27.7964	13509.6
14.5431	1529		27.8536	12848.8
14.5631	1533		27.9108	12752.8
14.5831	1554		27.9681	12166.7
14.6031	1547		28.0253	10852.1
14.6231	1536		28.0826	9661.09
14.6431	1536		28.1398	8310.06
14.6632	1538		28.1971	6934.06
14.6832	1535		28.2543	5721.82
14.7032	1556		28.3116	5265.25
14.7232	1568		28.3689	5092.81
14.7432	1594		28.4262	5016.13
14.7632	1603		28.4835	4966.59
14.7832	1619		28.5407	4931.41
14.8033	1622		28.598	4910.82
14.8233	1614		28.6553	4872.45
14.8433	1606		28.7126	4852.82
14.8633	1599		28.7699	4845.82
14.8833	1598		28.8273	4848.16
14.9033	1593		28.8846	4853.11
14.9233	1589		28.9419	4834.68
14.9434	1598		28.9992	4798.2
14.9634	1601		29.0566	4782.55
14.9834	1608		29.1139	4752.51
15.0034	1616		29.1713	4767.94
15.0234	1617		29.2286	4750.03
15.0434	1630		29.2859	4732.19
15.0634	1656		29.3433	4678.09
15.0834	1646		29.4007	4652.07
15.1035	1642		29.4581	4633.02
15.1235	1649		29.5154	4629.53
15.1435	1650		29.5728	4615.41
15.1635	1640		29.6302	4598.82
15.1835	1643		29.6876	4580.8
15.2035	1627		29.745	4568.58
15.2235	1625		29.8024	4556.03
15.2436	1625		29.8598	4545.2
15.2636	1627		29.9172	4533.89
15.2836	1597		29.9746	4534.39
15.3036	1602		30.0321	4523.64
15.3236	1608		30.0895	4512.46
15.3436	1608		30.1469	4513.66
15.3636	1610		30.2044	4555.91
15.3836	1617		30.2618	4551.5
15.4037	1629		30.3193	4492.86
15.4237	1651		30.3767	4477.06
15.4437	1659		30.4342	4503.44
15.4637	1665		30.4916	4516.03
15.4837	1650		30.5491	4557.16
15.5037	1666		30.6066	4655.24
15.5237	1676		30.6641	4944.63
15.5437	1696		30.7216	5827.04
15.5638	1703		30.7791	8085.07
15.5838	1705		30.8366	12025
15.6038	1714		30.8941	16463.8
15.6238	1723		30.9516	18974.4
15.6438	1716		31.0091	19109.1
15.6638	1703		31.0666	17610.1
15.6838	1698		31.1242	16449.9
15.7039	1713		31.1817	15997.3
15.7239	1710		31.2392	15627.4
15.7439	1721		31.2968	15346
15.7639	1735		31.3543	14791.7
15.7839	1739		31.4119	13722.6
15.8039	1730		31.4695	10645.1
15.8239	1732		31.527	8172.18
15.844	1707		31.5846	6277.25
15.864	1708		31.6422	5147.67
15.884	1723		31.6998	4606.76
15.904	1725		31.7574	4396.54
15.924	1723		31.815	4297.28
15.944	1732		31.8726	4252.14
15.964	1759		31.9302	4226.11
15.984	1766		31.9878	4205.41
16.0041	1765		32.0454	4192.51
16.0241	1762		32.1031	4180.74
16.0441	1760		32.1607	4184.48
16.0641	1756		32.2183	4180.21
16.0841	1751		32.276	4232.32
16.1041	1749		32.3336	4398.33
16.1242	1757		32.3913	4726.67
16.1442	1765		32.4489	5040.13
16.1642	1782		32.5066	5221.14
16.1842	1804		32.5643	5245.15
16.2042	1798		32.622	5168.51
16.2242	1800		32.6797	5049.02
16.2442	1808		32.7373	5005.31
16.2642	1794		32.795	4991.51
16.2843	1815		32.8528	4902.32
16.3043	1820		32.9105	4858.52
16.3243	1814		32.9682	4779.33
16.3443	1808		33.0259	4642.88
16.3643	1812		33.0836	4485.3
16.3843	1821		33.1414	4311.51
16.4043	1810		33.1991	4205.82
16.4244	1818		33.2569	4168.53
16.4444	1823		33.3146	4193.5
16.4644	1820		33.3724	4318.28
16.4844	1826		33.4301	4516.22
16.5044	1808		33.4879	4644.81
16.5244	1801		33.5457	4610.98
16.5444	1802		33.6035	4616.85
16.5644	1813		33.6613	4808.32
16.5845	1842		33.7191	5301.6
16.6045	1862		33.7769	6869.02
16.6245	1869		33.8347	11072.3
16.6445	1868		33.8925	15701.8
16.6645	1854		33.9503	19481.4
16.6845	1842		34.0081	20950.9
16.7045	1835		34.066	21469.9
16.7246	1831		34.1238	20363.4
16.7446	1836		34.1817	18453.4
16.7646	1848		34.2395	17575.1
16.7846	1869		34.2974	17538.9
16.8046	1874		34.3552	17679.8
16.8246	1881		34.4131	16718.8
16.8446	1890		34.471	15616.6
16.8647	1889		34.5289	13865.5
16.8847	1901		34.5868	10913.4
16.9047	1901		34.6447	7969.64
16.9247	1887		34.7026	6034.32
16.9447	1885		34.7605	4985.06
16.9647	1887		34.8184	4458.38
16.9847	1884		34.8763	4248.67
17.0047	1884		34.9343	4158.79
17.0248	1880		34.9922	4104.46
17.0448	1870		35.0501	4059.2
17.0648	1863		35.1081	4025.08
17.0848	1882		35.166	4032.31
17.1048	1885		35.224	4110.67
17.1248	1887		35.282	4209.76
17.1448	1913		35.34	4327.88
17.1649	1936		35.398	4435.45
17.1849	1943		35.4559	4493
17.2049	1941		35.5139	4483.82
17.2249	1937		35.5719	4435.69
17.2449	1936		35.63	4358.03
17.2649	1928		35.688	4307.68
17.2849	1929		35.746	4311.1
17.305	1921		35.804	4627
17.325	1921		35.8621	4677.84
17.345	1941		35.9201	4348.13
17.365	1927		35.9781	4375.69
17.385	1918		36.0362	4472.6
17.405	1916		36.0943	4532.57
17.425	1937		36.1523	4842.81
17.445	1948		36.2104	5150.57
17.4651	1955		36.2685	5121.76
17.4851	1960		36.3266	5069.34
17.5051	1966		36.3847	5208.88
17.5251	1970		36.4428	5768.04
17.5451	1979		36.5009	6365.77
17.5651	1971		36.559	5745.3
17.5851	1956		36.6172	5070.92
17.6051	1954		36.6753	4794.3
17.6252	1949		36.7334	4499.15
17.6452	1933		36.7916	4219.91
17.6652	1933		36.8497	4065.07
17.6852	1938		36.9079	4002.17
17.7052	1936		36.9661	3977.43
17.7252	1937		37.0242	3969.79
17.7452	1946		37.0824	3971.75
17.7653	1967		37.1406	3980.78
17.7853	1961		37.1988	3989.51
17.8053	1960		37.257	3985.81
17.8253	1942		37.3152	3963.37
17.8453	1947		37.3734	3955.85
17.8653	1954		37.4316	3953.05
17.8853	1967		37.4899	3955.33
17.9053	1964		37.5481	3967.75
17.9254	1968		37.6064	3984.73
17.9454	1980		37.6646	4002.03
17.9654	2008		37.7229	4049.04
17.9854	1999		37.7811	4152.6
18.0054	1997		37.8394	4408.66
18.0254	1988		37.8977	5092.77
18.0454	2012		37.956	6548.52
18.0655	2015		38.0143	8567.6
18.0855	2022		38.0726	10393.8
18.1055	2019		38.1309	11950.4
18.1255	2026		38.1892	12625.5
18.1455	2025		38.2475	12299.1
18.1655	2033		38.3059	11591.5
18.1855	2009		38.3642	11947.9
18.2056	2002		38.4226	11089.6
18.2256	1972		38.4809	10485.4
18.2456	1967		38.5393	10399.8
18.2656	1975		38.5976	10200.3
18.2856	1980		38.656	9600.38
18.3056	2000		38.7144	8750.08
18.3256	2017		38.7728	7796.44
18.3456	2025		38.8312	6780.2
18.3657	2040		38.8896	5693.99
18.3857	2040		38.948	4936.96
18.4057	2044		39.0064	4441.66
18.4257	2029		39.0649	4189.51
18.4457	2025		39.1233	4087.85
18.4657	2035		39.1817	4038.21
18.4857	2042		39.2402	4022.93
18.5058	2050		39.2987	4054.71
18.5258	2048		39.3571	4110.74
18.5458	2048		39.4156	4158.84
18.5658	2046		39.4741	4163.22
18.5858	2042		39.5326	4143.69
18.6058	2054		39.5911	4126.5
18.6258	2052		39.6496	4121.02
18.6459	2065		39.7081	4125.1
18.6659	2069		39.7666	4133.87
18.6859	2079		39.8251	4138.07
18.7059	2076		39.8837	4137.57
18.7259	2081		39.9422	4123.53
18.7459	2067		40.0007	4097.68
18.7659	2049		40.0593	4067.56
18.7859	2049		40.1179	4031.14
18.806	2052		40.1765	4002.72
18.826	2047		40.235	3971.81
18.846	2056		40.2936	3965.08
18.866	2058		40.3522	3950.38
18.886	2061		40.4108	3942.38
18.906	2081		40.4695	3930.84
18.9261	2077		40.5281	3914.44
18.9461	2064		40.5867	3911.6
18.9661	2053		40.6453	3901.15
18.9861	2052		40.704	3890.91
19.0061	2036		40.7626	3885.67
19.0261	2024		40.8213	3885.18
19.0461	2020		40.88	3893.21
19.0661	2027		40.9386	3886.2
19.0861	2040		40.9973	3894.2
19.1062	2059		41.056	3901.65
19.1262	2051		41.1147	3893.25
19.1462	2058		41.1734	3907.72
19.1662	2061		41.2321	3899.14
19.1862	2070		41.2909	4135.37
19.2062	2061		41.3496	4066.22
19.2263	2056		41.4083	3997.77
19.2463	2056		41.4671	3958.64
19.2663	2052		41.5259	3942.64
19.2863	2044		41.5846	3927.56
19.3063	2035		41.6434	3920.64
19.3263	2030		41.7022	3932.83
19.3463	2027		41.761	3927.99
19.3664	2023		41.8198	3923.86
19.3864	2032		41.8786	3921.92
19.4064	2026		41.9374	3925.21
19.4264	2017		41.9962	3937.32
19.4464	2024		42.0551	3933.81
19.4664	2020		42.1139	3938.72
19.4864	2011		42.1727	3953.64
19.5064	2024		42.2316	3987.98
19.5265	2022		42.2905	4019.18
19.5465	2024		42.3493	4105.17
19.5665	2012		42.4082	4128.76
19.5865	2003		42.4671	4096.35
19.6065	1994		42.526	4128.89
19.6265	1988		42.5849	4114.17
19.6465	1999		42.6438	4112.53
19.6666	1984		42.7028	4136.48
19.6866	1991		42.7617	4218.64
19.7066	2001		42.8206	4400.41
19.7266	1995		42.8796	4862.5
19.7466	1998		42.9385	5928.14
19.7666	1982		42.9975	7731.97
19.7866	1969		43.0565	9591.54
19.8066	1957		43.1155	11296.9
19.8267	1943		43.1745	12395.6
19.8467	1942		43.2335	12597.9
19.8667	1941		43.2925	12340.5
19.8867	1963		43.3515	11678.5
19.9067	1967		43.4105	10975.5
19.9267	1975		43.4696	10532.9
19.9467	1992		43.5286	10371.6
19.9668	1984		43.5877	10205.8
19.9868	1978		43.6467	9996.54
20.0068	1978		43.7058	9833.25
20.0268	1969		43.7649	9479.89
20.0468	1966		43.824	8952.62
20.0668	1961		43.8831	8312.71
20.0868	1950		43.9422	7317.46
20.1069	1936		44.0013	6130.2
20.1269	1922		44.0604	5330.22
20.1469	1917		44.1195	5040.15
20.1669	1898		44.1787	5187.41
20.1869	1890		44.2378	5478.37
20.2069	1895		44.297	5768.02
20.2269	1893		44.3562	5821.75
20.2469	1885		44.4153	5822.3
20.267	1886		44.4745	5827.66
20.287	1869		44.5337	5720.92
20.307	1878		44.5929	5562.21
20.327	1875		44.6521	5427.21
20.347	1875		44.7114	5406.53
20.367	1868		44.7706	5408.86
20.387	1873		44.8298	5387.59
20.4071	1864		44.8891	5386.32
20.4271	1870		44.9483	5349.56
20.4471	1860		45.0076	5238.07
20.4671	1861		45.0669	5034.52
20.4871	1843		45.1262	4792.87
20.5071	1844		45.1855	4564.27
20.5271	1823		45.2448	4394.18
20.5471	1800		45.3041	4246.93
20.5672	1797		45.3634	4168.3
20.5872	1799		45.4227	4125.8
20.6072	1785		45.4821	4115.78
20.6272	1795		45.5414	4102.15
20.6472	1803		45.6008	4089.38
20.6672	1815		45.6602	4077
20.6872	1811		45.7195	4082.03
20.7072	1813		45.7789	4070.91
20.7273	1826		45.8383	4064.49
20.7473	1821		45.8977	4062.03
20.7673	1832		45.9572	4073.1
20.7873	1826		46.0166	4061.37
20.8073	1822		46.076	4054.82
20.8273	1818		46.1355	4055.67
20.8473	1814		46.1949	4059.04
20.8674	1811		46.2544	4052.19
20.8874	1804		46.3139	4054.37
20.9074	1791		46.3733	4062.75
20.9274	1794		46.4328	4053.09
20.9474	1775		46.4923	4047.38
20.9674	1770		46.5518	4044.16
20.9874	1769		46.6114	4057.06
21.0075	1759		46.6709	4053.05
21.0275	1760		46.7304	4047.29
21.0475	1771		46.79	4040.45
21.0675	1784		46.8496	4054.83
21.0875	1788		46.9091	4048.96
21.1075	1772		46.9687	4046.28
21.1275	1778		47.0283	4051.4
21.1475	1760		47.0879	4055.55
21.1676	1742		47.1475	4051.21
21.1876	1729		47.2071	4049.08
21.2076	1712		47.2668	4065.37
21.2276	1713		47.3264	4080.87
21.2476	1719		47.386	4120.71
21.2676	1719		47.4457	4213.97
21.2876	1718		47.5053	4429.38
21.3077	1714		47.565	4780.02
21.3277	1719		47.6247	5136.34
21.3477	1705		47.6844	5394.16
21.3677	1699		47.7441	5512.87
21.3877	1699		47.8038	5516.67
21.4077	1703		47.8636	5500.05
21.4277	1698		47.9233	5447.86
21.4478	1704		47.9831	5467.59
21.4678	1699		48.0428	5591.46
21.4878	1691		48.1026	5565.66
21.5078	1693		48.1624	5481.2
21.5278	1691		48.2221	5366.94
21.5478	1690		48.282	5289.9
21.5678	1716		48.3418	5256.8
21.5878	1719		48.4016	5205.35
21.6079	1709		48.4614	5087
21.6279	1701		48.5212	4963.61
21.6479	1694		48.5811	4916.37
21.6679	1672		48.6409	4950.51
21.6879	1658		48.7008	4926.02
21.7079	1646		48.7607	4970.43
21.7279	1637		48.8206	5054.76
21.748	1641		48.8805	5059.45
21.768	1662		48.9404	5010.07
21.788	1658		49.0003	4888.4
21.808	1658		49.0602	4758.18
21.828	1663		49.1202	4646.21
21.848	1657		49.1801	4623.19
21.868	1647		49.2401	4663.52
21.8881	1640		49.3001	4659.19
21.9081	1626		49.3601	4783.36
21.9281	1616		49.4201	4861.88
21.9481	1610		49.4801	4807.43
21.9681	1617		49.5401	4668.56
21.9881	1627		49.6001	4516.69
22.0081	1621		49.6601	4407.16
22.0282	1605		49.7202	4309.61
22.0482	1597		49.7802	4222.53
22.0682	1585		49.8403	4132.96
22.0882	1579		49.9004	4083.56
22.1082	1577		49.9605	4066.72
22.1282	1574		50.0206	4052.89
22.1482	1571		50.0807	4047.4
22.1682	1571		50.1408	4048.89
22.1883	1561		50.2009	4046.79
22.2083	1553		50.2611	4037.67
22.2283	1555		50.3212	4035.31
22.2483	1544		50.3814	4058.66
22.2683	1545		50.4416	4070.28
22.2883	1548		50.5018	4129.09
22.3083	1548		50.562	4282.53
22.3284	1546		50.6222	4514.38
22.3484	1535		50.6824	5027.78
22.3684	1531		50.7426	6052.5
22.3884	1522		50.8028	7808.9
22.4084	1552		50.8631	9439.29
22.4284	1559		50.9234	10190.1
22.4484	1570		50.9836	10498.8
22.4685	1584		51.0439	10754.6
22.4885	1577		51.1042	10850.1
22.5085	1577		51.1645	10472.6
22.5285	1563		51.2248	9856.67
22.5485	1541		51.2852	9549.34
22.5685	1540		51.3455	9375.85
22.5885	1529		51.4059	9098.56
22.6085	1536		51.4662	9198
22.6286	1535		51.5266	9620.46
22.6486	1556		51.587	9652.01
22.6686	1564		51.6474	9522.18
22.6886	1553		51.7078	9313.53
22.7086	1546		51.7682	9510
22.7286	1525		51.8286	10082.1
22.7486	1520		51.8891	10532.6
22.7687	1529		51.9495	10549.3
22.7887	1535		52.01	10455
22.8087	1531		52.0705	10157.4
22.8287	1545		52.1309	9785.15
22.8487	1547		52.1915	9474.61
22.8687	1543		52.252	9102.85
22.8887	1519		52.3125	8851.08
22.9088	1495		52.373	8820.47
22.9288	1486		52.4335	8824.46
22.9488	1487		52.4941	8819.36
22.9688	1484		52.5547	8955.65
22.9888	1487		52.6153	9113.88
23.0088	1490		52.6758	9378.09
23.0288	1491		52.7364	10166.3
23.0488	1488		52.7971	12469.5
23.0689	1488		52.8577	16147.9
23.0889	1480		52.9183	19944.8
23.1089	1477		52.979	22427.8
23.1289	1482		53.0396	23515.1
23.1489	1485		53.1003	23762.9
23.1689	1477		53.161	23426.4
23.1889	1479		53.2217	22628.3
23.209	1477		53.2824	21942.3
23.229	1460		53.3431	20768.7
23.249	1457		53.4038	19382.4
23.269	1458		53.4646	18809.8
23.289	1447		53.5253	18777.5
23.309	1438		53.5861	18801.9
23.329	1436		53.6469	18927.7
23.349	1438		53.7077	18660.9
23.3691	1428		53.7685	18244.9
23.3891	1420		53.8293	16864.4
23.4091	1404		53.8901	14854.9
23.4291	1391		53.9509	13353.7
23.4491	1382		54.0118	10604.6
23.4691	1396		54.0727	8265.69
23.4891	1395		54.1335	6528.36
23.5092	1384		54.1944	5574.12
23.5292	1387		54.2553	5086.33
23.5492	1402		54.3162	4878.87
23.5692	1397		54.3772	4784.01
23.5892	1391		54.4381	4734.86
23.6092	1391		54.499	4703.18
23.6292	1386		54.56	4683.9
23.6492	1393		54.621	4663.92
23.6693	1400		54.682	4652.76
23.6893	1389		54.743	4638.52
23.7093	1378		54.804	4621.8
23.7293	1375		54.865	4620.65
23.7493	1378		54.926	4601.73
23.7693	1371		54.9871	4594.54
23.7893	1362		55.0481	4593.71
23.8094	1357		55.1092	4584.73
23.8294	1351		55.1703	4585.27
23.8494	1357		55.2314	4582.68
23.8694	1355		55.2925	4600.52
23.8894	1354		55.3536	4699.24
23.9094	1358		55.4147	4752.77
23.9294	1363		55.4759	4793.36
23.9494	1359		55.5371	4841.82
23.9695	1347		55.5982	4889.35
23.9895	1332		55.6594	4994.78
24.0095	1333		55.7206	5221.08
24.0295	1338		55.7818	5694.9
24.0495	1348		55.843	6478.24
24.0695	1367		55.9043	7335.16
24.0895	1375		55.9655	8143.49
24.1096	1375		56.0268	8640.88
24.1296	1363		56.0881	8717.54
24.1496	1345		56.1493	8686.2
24.1696	1328		56.2107	8600.26
24.1896	1326		56.272	8465.22
24.2096	1326		56.3333	8208.46
24.2296	1320		56.3946	8022.47
24.2497	1331		56.456	7947.59
24.2697	1340		56.5174	7934.42
24.2897	1345		56.5787	7967.99
24.3097	1333		56.6401	8195.99
24.3297	1317		56.7015	8637.33
24.3497	1322		56.7629	9362.06
24.3697	1322		56.8244	10378
24.3897	1317		56.8858	11369.7
24.4098	1309		56.9473	11897.4
24.4298	1298		57.0087	12011.6
24.4498	1311		57.0702	12060.5
24.4698	1310		57.1317	12152
24.4898	1300		57.1932	11823.1
24.5098	1281		57.2548	11034.2
24.5298	1279		57.3163	10099.2
24.5499	1284		57.3778	9560.29
24.5699	1290		57.4394	9129.51
24.5899	1284		57.501	8841.54
24.6099	1288		57.5626	8699.24
24.6299	1294		57.6242	8977.58
24.6499	1301		57.6858	9512.36
24.6699	1299		57.7474	9969.17
24.6899	1294		57.8091	10168.1
24.71	1293		57.8707	9427.44
24.73	1288		57.9324	8505.15
24.75	1290		57.9941	7755.87
24.77	1289		58.0558	7206.44
24.79	1274		58.1175	6569.6
24.81	1264		58.1792	6047.71
24.83	1266		58.2409	5696.82
24.8501	1251		58.3027	5528.84
24.8701	1249		58.3645	5441.76
24.8901	1260		58.4263	5402.8
24.9101	1262		58.4881	5376.95
24.9301	1262		58.5498	5362.54
24.9501	1275		58.6117	5362.51
24.9701	1270		58.6735	5359.05
24.9902	1249		58.7354	5361.95
25.0102	1246		58.7972	5354.22
25.0302	1254		58.8591	5345.44
25.0502	1245		58.921	5340.57
25.0702	1248		58.9829	5334.11
25.0902	1241		59.0448	5325.97
25.1102	1240		59.1068	5305.33
25.1303	1245		59.1687	5293.26
25.1503	1248		59.2307	5287.98
25.1703	1239		59.2927	5281.87
25.1903	1234		59.3546	5298.9
25.2103	1246		59.4166	5326.81
25.2303	1249		59.4787	5368.51
25.2503	1255		59.5407	5427.06
25.2704	1256		59.6028	5546.36
25.2904	1248		59.6648	5791.18
25.3104	1249		59.7269	6080.93
25.3304	1249		59.789	6379.15
25.3504	1242		59.8511	6587.85
25.3704	1246		59.9132	6657.83
25.3904	1248		59.9753	6641.72
25.4104	1240		60.0375	6557.86
25.4305	1230		60.0997	6500.03
25.4505	1227		60.1618	6412.61
25.4705	1222		60.224	6351.11
25.4905	1218		60.2862	6255.45
25.5105	1213		60.3485	6209.06
25.5305	1214		60.4107	6193.71
25.5505	1219		60.4729	6244.6
25.5706	1223		60.5352	6350.44
25.5906	1221		60.5975	6564.08
25.6106	1214		60.6598	6861.41
25.6306	1205		60.7221	7061.84
25.6506	1195		60.7844	7133.35
25.6706	1204		60.8468	7090.06
25.6906	1198		60.9091	6996.43
25.7106	1208		60.9715	6840.5
25.7307	1216		61.0339	6599.37
25.7507	1222		61.0963	6450.51
25.7707	1201		61.1587	6319.79
25.7907	1198		61.2211	6295.18
25.8107	1183		61.2835	6275.23
25.8307	1175		61.346	6231.43
25.8507	1172		61.4085	6252.31
25.8708	1185		61.471	6267.13
25.8908	1198		61.5335	6282.03
25.9108	1213		61.596	6288.52
25.9308	1214		61.6585	6221.61
25.9508	1201		61.7211	6121.14
25.9708	1182		61.7837	5997.17
25.9908	1178		61.8462	5894.36
26.0109	1157		61.9088	5772.61
26.0309	1149		61.9714	5640.62
26.0509	1140		62.0341	5525.94
26.0709	1147		62.0967	5455.97
26.0909	1149		62.1594	5413.8
26.1109	1148		62.222	5415.51
26.1309	1143		62.2847	5384.43
26.1509	1148		62.3474	5375.39
26.171	1158		62.4102	5338.75
26.191	1161		62.4729	5312.05
26.211	1154		62.5356	5281.76
26.231	1152		62.5984	5249.2
26.251	1148		62.6612	5230.09
26.271	1163		62.724	5213.76
26.291	1156		62.7868	5197.09
26.3111	1151		62.8496	5195.18
26.3311	1145		62.9125	5181.29
26.3511	1158		62.9753	5184.27
26.3711	1164		63.0382	5179.55
26.3911	1164		63.1011	5196.53
26.4111	1160		63.164	5214.43
26.4311	1164		63.2269	5265.59
26.4511	1158		63.2899	5359.51
26.4712	1161		63.3528	5541.85
26.4912	1133		63.4158	5763.22
26.5112	1117		63.4788	5997.11
26.5312	1101		63.5418	6187.73
26.5512	1100		63.6048	6232.81
26.5712	1098		63.6679	6231.34
26.5912	1106		63.7309	6282.27
26.6113	1109		63.794	6291.3
26.6313	1126		63.8571	6261.3
26.6513	1125		63.9202	6194.24
26.6713	1128		63.9833	6151.64
26.6913	1113		64.0464	6234.72
26.7113	1109		64.1096	6459.59
26.7313	1111		64.1727	6985.89
26.7513	1112		64.2359	7938.15
26.7714	1106		64.2991	9531.79
26.7914	1102		64.3623	11003.3
26.8114	1099		64.4256	12506.7
26.8314	1097		64.4888	13107.7
26.8514	1091		64.5521	12853.7
26.8714	1080		64.6154	12291
26.8914	1074		64.6787	11804.9
26.9115	1057		64.742	11363.5
26.9315	1073		64.8053	10954.7
26.9515	1075		64.8687	10377
26.9715	1071		64.9321	9960.78
26.9915	1065		64.9954	9825.16
27.0115	1072		65.0588	9897.4
27.0315	1064		65.1222	10434.9
27.0515	1061		65.1857	10904.6
27.0716	1059		65.2491	10703.2
27.0916	1047		65.3126	10021.5
27.1116	1035		65.3761	9445.86
27.1316	1051		65.4396	8944.5
27.1516	1059		65.5031	8619.51
27.1716	1060		65.5666	8224.25
27.1916	1063		65.6302	7871.23
27.2117	1058		65.6938	7139.4
27.2317	1048		65.7574	6411.62
27.2517	1041		65.821	5999.92
27.2717	1039		65.8846	5860.5
27.2917	1022		65.9482	6067.26
27.3117	1019		66.0119	6596.4
27.3317	1030		66.0756	7505.63
27.3518	1031		66.1393	8540.87
27.3718	1031		66.203	9509.09
27.3918	1032		66.2667	10009.3
27.4118	1035		66.3304	10302.3
27.4318	1037		66.3942	10462.4
27.4518	1038		66.458	10208.8
27.4718	1036		66.5218	9912.42
27.4918	1032		66.5856	9650.69
27.5119	1024		66.6494	9322.35
27.5319	1013		66.7133	9116.53
27.5519	989		66.7771	9100.03
27.5719	973		66.841	9191.69
27.5919	976		66.9049	9514.02
27.6119	982		66.9689	10140
27.6319	993		67.0328	10897.2
27.652	1002		67.0968	11450
27.672	1002		67.1607	11522.5
27.692	1005		67.2247	11236.9
27.712	1003		67.2887	10846.9
27.732	989		67.3528	10418.8
27.752	984		67.4168	9847.9
27.772	972		67.4809	9114.77
27.7921	975		67.545	8272.24
27.8121	962		67.6091	7739.06
27.8321	980		67.6732	7530.7
27.8521	968		67.7373	7741.12
27.8721	962		67.8015	8611.09
27.8921	967		67.8657	9948.99
27.9121	972		67.9299	11174.2
27.9322	962		67.9941	12284.5
27.9522	960		68.0583	13624.5
27.9722	952		68.1225	12917.2
27.9922	936		68.1868	12257.1
28.0122	931		68.2511	12047.9
28.0322	930		68.3154	11476.2
28.0522	925		68.3797	10567.6
28.0723	932		68.4441	10022
28.0923	940		68.5084	9235.86
28.1123	941		68.5728	8871.34
28.1323	925		68.6372	8856.66
28.1523	918		68.7016	8995.43
28.1723	899		68.766	9145.96
28.1923	875		68.8305	9164.05
28.2123	869		68.895	9007.52
28.2324	869		68.9595	9112.57
28.2524	888		69.024	9259.88
28.2724	904		69.0885	8667.64
28.2924	914		69.1531	8100.91
28.3124	925		69.2176	7447.51
28.3324	928		69.2822	6778.75
28.3524	935		69.3468	6107.19
28.3725	932		69.4115	5611.72
28.3925	933		69.4761	5345.05
28.4125	935		69.5408	5216.01
28.4325	943		69.6055	5166.85
28.4525	950		69.6702	5147.46
28.4725	965		69.7349	5137.65
28.4925	971		69.7996	5127.2
28.5126	987		69.8644	5119.06
28.5326	1005		69.9292	5105.15
28.5526	1025		69.994	5096.85
28.5726	1039		70.0588	5098.59
28.5926	1047		70.1236	5098.27
28.6126	1041		70.1885	5111.72
28.6326	1021		70.2534	5160.47
28.6526	1006		70.3183	5305.4
28.6727	1031		70.3832	5613.43
28.6927	1075		70.4481	6095.06
28.7127	1150		70.5131	6603.77
28.7327	1213		70.5781	7003.61
28.7527	1273		70.6431	7272.14
28.7727	1312		70.7081	7445.74
28.7927	1331		70.7731	7420
28.8128	1308		70.8382	7347.25
28.8328	1237		70.9033	7193.47
28.8528	1186		70.9684	7113.46
28.8728	1149		71.0335	6996.97
28.8928	1120		71.0986	6826.91
28.9128	1110		71.1638	6794.75
28.9328	1079		71.229	6932.31
28.9528	1064		71.2942	7016.17
28.9729	1062		71.3594	7036.72
28.9929	1066		71.4246	7064.94
29.0129	1061		71.4899	7075.86
29.0329	1048		71.5552	7038.99
29.0529	1049		71.6205	6955.34
29.0729	1039		71.6858	6764.29
29.0929	1026		71.7511	6552.94
29.113	1020		71.8165	6349.42
29.133	985		71.8819	6122.58
29.153	961		71.9473	5848.38
29.173	931		72.0127	5593.3
29.193	902		72.0782	5439.24
29.213	879		72.1437	5367.57
29.233	857		72.2092	5396.37
29.2531	838		72.2747	5433.2
29.2731	833		72.3402	5435.08
29.2931	822		72.4058	5447.65
29.3131	824		72.4713	5452.2
29.3331	815		72.5369	5431.49
29.3531	808		72.6025	5389.14
29.3731	779		72.6682	5344.02
29.3931	763		72.7339	5285.28
29.4132	756		72.7995	5189.33
29.4332	735		72.8652	5103.04
29.4532	733		72.931	5045.39
29.4732	731		72.9967	5020.6
29.4932	727		73.0625	5019.23
29.5132	733		73.1282	5021.11
29.5332	744		73.1941	5024.09
29.5532	750		73.2599	5020.2
29.5733	744		73.3257	5023
29.5933	751		73.3916	5016.77
29.6133	749		73.4575	5004.02
29.6333	739		73.5234	5008.32
29.6533	736		73.5894	5128.42
29.6733	717		73.6553	5001.97
29.6933	709		73.7213	5016.41
29.7134	705		73.7874	5095.01
29.7334	707		73.8534	5264.58
29.7534	707		73.9194	5459.91
29.7734	710		73.9855	5604.46
29.7934	711		74.0516	5738.84
29.8134	717		74.1177	5902.66
29.8334	711		74.1839	5932.69
29.8534	705		74.25	5827.63
29.8735	691		74.3162	5762.01
29.8935	691		74.3824	5715.26
29.9135	688		74.4486	5669.58
29.9335	686		74.5149	5619.32
29.9535	686		74.5812	5596.14
29.9735	688		74.6475	5661.3
29.9935	687		74.7138	5865.51
30.0136	694		74.7801	5976.02
30.0336	690		74.8465	6068.33
30.0536	693		74.9129	6181.7
30.0736	691		74.9793	6214.49
30.0936	688		75.0457	6158.07
30.1136	689		75.1122	6056.24
30.1336	696		75.1787	5928.19
30.1537	693		75.2452	5802.3
30.1737	684		75.3117	5664.14
30.1937	681		75.3782	5530.61
30.2137	676		75.4448	5421.04
30.2337	672		75.5114	5321.09
30.2537	665		75.578	5275.07
30.2737	657		75.6447	5259.67
30.2937	646		75.7113	5267.9
30.3138	636		75.778	5271.8
30.3338	640		75.8448	5246.43
30.3538	628		75.9115	5215.92
30.3738	633		75.9783	5202.73
30.3938	648		76.045	5180.7
30.4138	658		76.1118	5124.97
30.4338	669		76.1787	5079.25
30.4539	677		76.2455	5018.55
30.4739	677		76.3124	4959.21
30.4939	670		76.3793	4910.27
30.5139	654		76.4462	4891.3
30.5339	644		76.5132	4898.2
30.5539	628		76.5802	4904.79
30.5739	629		76.6471	4896.8
30.594	631		76.7142	4907.94
30.614	636		76.7812	4913.58
30.634	640		76.8483	4931.38
30.654	640		76.9154	4953.06
30.674	645		76.9825	5008.77
30.694	641		77.0496	5132.01
30.714	632		77.1168	5385.97
30.734	620		77.184	5906.9
30.7541	617		77.2512	6714.67
30.7741	613		77.3185	7237.91
30.7941	608		77.3858	7707.38
30.8141	619		77.453	7851.83
30.8341	612		77.5203	7835.6
30.8541	608		77.5877	7808.57
30.8742	613		77.6551	7732.58
30.8942	608		77.7224	7610.9
30.9142	608		77.7899	7366.75
30.9342	610		77.8573	7141.95
30.9542	624		77.9248	7076.69
30.9742	628		77.9923	7085.2
30.9942	629		78.0598	7047.57
31.0142	631		78.1273	6978.44
31.0343	620		78.1949	6952.81
31.0543	618		78.2625	6943.73
31.0743	605		78.3301	6898.8
31.0943	599		78.3977	6802.75
31.1143	588		78.4654	6709.78
31.1343	591		78.5331	6539.56
31.1543	592		78.6008	6338
31.1744	588		78.6686	6108.76
31.1944	579		78.7363	5888.95
31.2144	567		78.8041	5612.97
31.2344	575		78.872	5314.98
31.2544	582		78.9398	5117.35
31.2744	576		79.0077	5023.87
31.2944	576		79.0756	4987.73
31.3144	574		79.1435	4986.6
31.3345	577		79.2115	4987.35
31.3545	572		79.2794	4994.09
31.3745	571		79.3474	5028.87
31.3945	567		79.4155	5076.05
31.4145	558		79.4835	5158.27
31.4345	574		79.5516	5368.59
31.4545	575		79.6197	5891.94
31.4746	570		79.6879	6860.41
31.4946	566		79.756	7757.56
31.5146	565		79.8242	8424.88
31.5346	559		79.8924	8929.15
31.5546	568		79.9607	9296.2
31.5746	569		80.0289	9557.33
31.5946	565
31.6147	559
31.6347	562
31.6547	565
31.6747	560
31.6947	550
31.7147	537
31.7347	535
31.7547	537
31.7748	534
31.7948	530
31.8148	540
31.8348	547
31.8548	554
31.8748	547
31.8948	553
31.9149	546
31.9349	554
31.9549	554
31.9749	550
31.9949	548
32.0149	547
32.0349	535
32.0549	536
32.075	535
32.095	538
32.115	540
32.135	541
32.155	537
32.175	532
32.195	534
32.2151	528
32.2351	530
32.2551	541
32.2751	538
32.2951	540
32.3151	542
32.3351	532
32.3552	528
32.3752	523
32.3952	522
32.4152	522
32.4352	521
32.4552	522
32.4752	523
32.4952	526
32.5153	520
32.5353	521
32.5553	525
32.5753	526
32.5953	526
32.6153	526
32.6353	531
32.6553	539
32.6754	540
32.6954	540
32.7154	537
32.7354	545
32.7554	539
32.7754	534
32.7955	527
32.8155	522
32.8355	529
32.8555	540
32.8755	560
32.8955	587
32.9155	604
32.9355	627
32.9556	634
32.9756	653
32.9956	662
33.0156	660
33.0356	666
33.0556	668
33.0756	673
33.0956	688
33.1157	719
33.1357	769
33.1557	811
33.1757	844
33.1957	873
33.2157	895
33.2358	912
33.2558	894
33.2758	894
33.2958	907
33.3158	974
33.3358	1050
33.3558	1116
33.3758	1161
33.3959	1201
33.4159	1207
33.4359	1188
33.4559	1134
33.4759	1081
33.4959	1023
33.5159	1005
33.5359	995
33.556	997
33.576	992
33.596	996
33.616	992
33.636	992
33.656	982
33.676	962
33.6961	951
33.7161	940
33.7361	921
33.7561	888
33.7761	849
33.7961	816
33.8161	780
33.8362	737
33.8562	698
33.8762	650
33.8962	627
33.9162	602
33.9362	585
33.9562	558
33.9763	541
33.9963	537
34.0163	528
34.0363	510
34.0563	492
34.0763	477
34.0963	469
34.1163	460
34.1364	458
34.1564	452
34.1764	450
34.1964	454
34.2164	451
34.2364	448
34.2564	445
34.2764	451
34.2965	443
34.3165	440
34.3365	438
34.3565	439
34.3765	435
34.3965	431
34.4166	427
34.4366	437
34.4566	444
34.4766	447
34.4966	449
34.5166	453
34.5366	452
34.5566	447
34.5767	442
34.5967	433
34.6167	430
34.6367	434
34.6567	434
34.6767	432
34.6967	432
34.7167	435
34.7368	438
34.7568	439
34.7768	435
34.7968	433
34.8168	431
34.8368	427
34.8569	423
34.8769	424
34.8969	432
34.9169	435
34.9369	440
34.9569	435
34.9769	430
34.9969	422
35.017	417
35.037	413
35.057	411
35.077	419
35.097	427
35.117	422
35.137	423
35.157	424
35.1771	425
35.1971	428
35.2171	439
35.2371	446
35.2571	446
35.2771	448
35.2972	433
35.3172	419
35.3372	414
35.3572	407
35.3772	400
35.3972	402
35.4172	403
35.4372	406
35.4573	411
35.4773	419
35.4973	421
35.5173	432
35.5373	441
35.5573	440
35.5773	442
35.5973	437
35.6174	428
35.6374	424
35.6574	424
35.6774	420
35.6974	424
35.7174	425
35.7374	425
35.7575	418
35.7775	418
35.7975	421
35.8175	425
35.8375	433
35.8575	440
35.8775	445
35.8976	461
35.9176	467
35.9376	467
35.9576	471
35.9776	478
35.9976	483
36.0176	486
36.0376	483
36.0577	480
36.0777	479
36.0977	491
36.1177	495
36.1377	502
36.1577	509
36.1777	511
36.1977	510
36.2178	507
36.2378	496
36.2578	487
36.2778	470
36.2978	472
36.3178	474
36.3379	480
36.3579	473
36.3779	471
36.3979	475
36.4179	480
36.4379	482
36.4579	476
36.4779	458
36.498	449
36.518	446
36.538	434
36.558	422
36.578	415
36.598	417
36.618	415
36.638	419
36.6581	416
36.6781	410
36.6981	406
36.7181	402
36.7381	397
36.7581	400
36.7781	401
36.7982	401
36.8182	398
36.8382	403
36.8582	399
36.8782	397
36.8982	397
36.9182	394
36.9383	398
36.9583	399
36.9783	401
36.9983	402
37.0183	407
37.0383	404
37.0583	393
37.0784	384
37.0984	383
37.1184	379
37.1384	373
37.1584	365
37.1784	367
37.1984	377
37.2184	381
37.2385	379
37.2585	381
37.2785	387
37.2985	390
37.3185	391
37.3385	382
37.3585	374
37.3785	374
37.3986	371
37.4186	367
37.4386	367
37.4586	368
37.4786	372
37.4986	368
37.5187	366
37.5387	362
37.5587	355
37.5787	360
37.5987	357
37.6187	364
37.6387	368
37.6587	364
37.6788	368
37.6988	361
37.7188	365
37.7388	361
37.7588	358
37.7788	361
37.7988	360
37.8188	364
37.8389	366
37.8589	360
37.8789	364
37.8989	356
37.9189	362
37.9389	359
37.959	360
37.979	360
37.999	364
38.019	374
38.039	380
38.059	384
38.079	390
38.099	391
38.1191	392
38.1391	390
38.1591	391
38.1791	394
38.1991	397
38.2191	409
38.2391	415
38.2591	424
38.2792	432
38.2992	438
38.3192	443
38.3392	457
38.3592	477
38.3792	486
38.3993	500
38.4193	516
38.4393	523
38.4593	533
38.4793	543
38.4993	557
38.5193	576
38.5393	605
38.5594	624
38.5794	639
38.5994	659
38.6194	659
38.6394	665
38.6594	679
38.6794	692
38.6994	703
38.7195	705
38.7395	712
38.7595	726
38.7795	734
38.7995	743
38.8195	745
38.8396	759
38.8596	774
38.8796	789
38.8996	793
38.9196	794
38.9396	792
38.9596	806
38.9796	803
38.9997	793
39.0197	774
39.0397	735
39.0597	695
39.0797	650
39.0997	611
39.1197	576
39.1397	540
39.1598	519
39.1798	491
39.1998	463
39.2198	437
39.2398	411
39.2598	398
39.2799	380
39.2999	375
39.3199	369
39.3399	359
39.3599	352
39.3799	351
39.3999	353
39.4199	351
39.44	349
39.46	348
39.48	340
39.5	327
39.52	324
39.54	316
39.56	313
39.58	313
39.6001	319
39.6201	316
39.6401	320
39.6601	325
39.6801	328
39.7001	330
39.7201	334
39.7402	333
39.7602	332
39.7802	324
39.8002	321
39.8202	321
39.8402	325
39.8602	327
39.8802	327
39.9003	333
39.9203	326
39.9403	322
39.9603	325
39.9803	323
40.0003	321
40.0204	318
40.0404	311
40.0604	316
40.0804	315
40.1004	313
40.1204	303
40.1404	305
40.1604	309
40.1805	309
40.2005	308
40.2205	302
40.2405	304
40.2605	311
40.2805	305
40.3005	301
40.3205	305
40.3406	311
40.3606	315
40.3806	315
40.4006	315
40.4206	312
40.4406	307
40.4606	302
40.4807	298
40.5007	300
40.5207	309
40.5407	316
40.5607	318
40.5807	315
40.6007	314
40.6208	310
40.6408	303
40.6608	298
40.6808	301
40.7008	300
40.7208	304
40.7408	300
40.7608	301
40.7809	305
40.8009	312
40.8209	319
40.8409	321
40.8609	321
40.8809	320
40.9009	312
40.9209	310
40.941	303
40.961	300
40.981	297
41.001	296
41.021	298
41.041	295
41.0611	287
41.0811	285
41.1011	290
41.1211	300
41.1411	295
41.1611	295
41.1811	301
41.2011	301
41.2212	304
41.2412	300
41.2612	296
41.2812	297
41.3012	302
41.3212	302
41.3412	291
41.3612	292
41.3813	287
41.4013	285
41.4213	282
41.4413	277
41.4613	284
41.4813	282
41.5014	287
41.5214	287
41.5414	283
41.5614	283
41.5814	279
41.6014	285
41.6214	286
41.6414	284
41.6615	293
41.6815	292
41.7015	292
41.7215	289
41.7415	287
41.7615	286
41.7815	287
41.8015	289
41.8216	287
41.8416	285
41.8616	286
41.8816	281
41.9016	276
41.9216	264
41.9417	265
41.9617	266
41.9817	271
42.0017	273
42.0217	280
42.0417	285
42.0617	287
42.0817	285
42.1018	287
42.1218	285
42.1418	284
42.1618	281
42.1818	281
42.2018	279
42.2218	280
42.2418	278
42.2619	279
42.2819	283
42.3019	290
42.3219	294
42.3419	288
42.3619	289
42.382	291
42.402	292
42.422	292
42.442	292
42.462	289
42.482	290
42.502	288
42.522	289
42.5421	278
42.5621	279
42.5821	275
42.6021	273
42.6221	273
42.6421	271
42.6621	266
42.6822	269
42.7022	273
42.7222	283
42.7422	282
42.7622	290
42.7822	288
42.8022	293
42.8222	292
42.8423	289
42.8623	287
42.8823	282
42.9023	284
42.9223	285
42.9423	283
42.9623	284
42.9823	280
43.0024	284
43.0224	283
43.0424	284
43.0624	286
43.0824	280
43.1024	281
43.1225	282
43.1425	280
43.1625	284
43.1825	291
43.2025	294
43.2225	295
43.2425	297
43.2625	291
43.2826	282
43.3026	275
43.3226	279
43.3426	281
43.3626	288
43.3826	298
43.4026	301
43.4226	301
43.4427	297
43.4627	287
43.4827	279
43.5027	267
43.5227	264
43.5427	263
43.5628	260
43.5828	265
43.6028	262
43.6228	267
43.6428	270
43.6628	277
43.6828	280
43.7028	279
43.7229	283
43.7429	284
43.7629	283
43.7829	282
43.8029	274
43.8229	276
43.8429	273
43.8629	275
43.883	274
43.903	274
43.923	274
43.943	277
43.963	279
43.983	277
44.0031	276
44.0231	276
44.0431	273
44.0631	272
44.0831	268
44.1031	267
44.1231	270
44.1431	278
44.1632	275
44.1832	275
44.2032	278
44.2232	281
44.2432	285
44.2632	288
44.2832	289
44.3032	290
44.3233	298
44.3433	303
44.3633	299
44.3833	300
44.4033	296
44.4233	299
44.4433	306
44.4634	308
44.4834	317
44.5034	331
44.5234	348
44.5434	363
44.5634	368
44.5834	372
44.6035	378
44.6235	392
44.6435	406
44.6635	420
44.6835	439
44.7035	455
44.7235	469
44.7435	487
44.7636	490
44.7836	503
44.8036	529
44.8236	555
44.8436	583
44.8636	602
44.8836	619
44.9037	625
44.9237	633
44.9437	650
44.9637	656
44.9837	670
45.0037	678
45.0237	686
45.0438	691
45.0638	701
45.0838	704
45.1038	715
45.1238	721
45.1438	737
45.1638	745
45.1838	754
45.2039	746
45.2239	743
45.2439	734
45.2639	742
45.2839	724
45.3039	713
45.3239	687
45.344	660
45.364	619
45.384	583
45.404	542
45.424	509
45.444	481
45.464	461
45.4841	435
45.5041	420
45.5241	404
45.5441	387
45.5641	367
45.5841	353
45.6041	339
45.6241	329
45.6442	323
45.6642	311
45.6842	310
45.7042	306
45.7242	302
45.7442	300
45.7642	294
45.7843	291
45.8043	290
45.8243	285
45.8443	284
45.8643	280
45.8843	282
45.9043	288
45.9243	289
45.9444	290
45.9644	288
45.9844	284
46.0044	282
46.0244	277
46.0444	280
46.0644	279
46.0845	284
46.1045	289
46.1245	286
46.1445	284
46.1645	274
46.1845	268
46.2045	266
46.2246	270
46.2446	271
46.2646	270
46.2846	273
46.3046	272
46.3246	274
46.3446	273
46.3646	269
46.3847	264
46.4047	262
46.4247	259
46.4447	255
46.4647	258
46.4847	258
46.5047	260
46.5248	265
46.5448	266
46.5648	266
46.5848	263
46.6048	257
46.6248	255
46.6448	257
46.6649	257
46.6849	254
46.7049	256
46.7249	261
46.7449	260
46.7649	263
46.7849	261
46.8049	258
46.825	261
46.845	263
46.865	261
46.885	260
46.905	261
46.925	260
46.945	258
46.965	263
46.9851	262
47.0051	263
47.0251	265
47.0451	264
47.0651	260
47.0851	260
47.1052	256
47.1252	252
47.1452	247
47.1652	247
47.1852	242
47.2052	241
47.2252	244
47.2452	245
47.2653	242
47.2853	244
47.3053	242
47.3253	245
47.3453	251
47.3653	261
47.3853	265
47.4053	272
47.4254	270
47.4454	270
47.4654	261
47.4854	258
47.5054	249
47.5254	254
47.5455	258
47.5655	264
47.5855	269
47.6055	278
47.6255	290
47.6455	301
47.6655	315
47.6855	330
47.7056	340
47.7256	363
47.7456	376
47.7656	394
47.7856	405
47.8056	419
47.8256	448
47.8456	470
47.8657	512
47.8857	565
47.9057	606
47.9257	641
47.9457	665
47.9657	687
47.9858	700
48.0058	710
48.0258	717
48.0458	714
48.0658	716
48.0858	709
48.1058	693
48.1258	675
48.1459	672
48.1659	674
48.1859	683
48.2059	690
48.2259	717
48.2459	746
48.2659	763
48.2859	765
48.306	765
48.326	755
48.346	748
48.366	738
48.386	718
48.406	686
48.426	666
48.4461	625
48.4661	584
48.4861	531
48.5061	476
48.5261	429
48.5461	398
48.5661	383
48.5862	365
48.6062	340
48.6262	324
48.6462	304
48.6662	296
48.6862	282
48.7062	269
48.7263	255
48.7463	246
48.7663	239
48.7863	237
48.8063	229
48.8263	228
48.8463	227
48.8663	227
48.8864	227
48.9064	224
48.9264	223
48.9464	223
48.9664	222
48.9864	225
49.0064	221
49.0264	223
49.0465	226
49.0665	228
49.0865	229
49.1065	230
49.1265	235
49.1465	236
49.1666	231
49.1866	228
49.2066	227
49.2266	228
49.2466	221
49.2666	218
49.2866	213
49.3066	221
49.3267	221
49.3467	218
49.3667	217
49.3867	212
49.4067	216
49.4267	217
49.4467	210
49.4667	215
49.4868	219
49.5068	224
49.5268	224
49.5468	223
49.5668	224
49.5868	215
49.6069	217
49.6269	213
49.6469	210
49.6669	206
49.6869	203
49.7069	204
49.7269	209
49.7469	213
49.767	212
49.787	211
49.807	211
49.827	207
49.847	202
49.867	197
49.887	194
49.907	198
49.9271	200
49.9471	208
49.9671	209
[truncated: 1,501 more rows]
[truncated: 37 more columns]

## Sheet: Figure 3
figure 3h
KF			Li2CO3			LiF
0	0		0	0		0	0
1	-0.4768		1	-0.2983		3	-0.155
2	-0.1708		2	-0.6191		5	1.0824
3	0.4184		3	-0.1242		7	-0.3234
4	0.4553		4	1.4603		9	-0.5766
5	0.7973		5	2.6182
6	0.5399		6	1.1382
7	0.7687		7	-0.2867
8	0.5543		8	-0.6765
9	0.2417		9	-1.1038

## Sheet: Figure 4
figure 4d			figure 4e			figure 4f			figure 4g				figure 4h				figure 4i
KF|Li			LiF|Li			LLZTO|Li
1	-2.43064		1	-3.0949		1	-6.0573		KF+Li	--	--		LiF+Li	--	--		LLZTO+Li	--	--
2	-2.75696		2	-2.89418		2	-6.83546		#Energy	inner	outer		#Energy	inner	outer		#Energy	inner	outer
3	-3.18666		3	-2.57652		3	-7.62735		-8.01134	0	0		-8.01338	26.5153	0.11265		-8.02877	0	0
4	-3.7558		4	-2.32734		4	-8.40393		-8.00134	0	0		-8.00338	35.9414	0.13639		-8.01877	0	0
5	-4.44378		5	-2.12581		5	-9.14674		-7.99134	0	0		-7.99338	20.236	0.07404		-8.00877	0	0
6	-5.27079		6	-2.06087		6	-9.84377		-7.98134	0	0		-7.98338	26.656	0.11609		-7.99877	0	0
7	-6.18944		7	-2.13066		7	-10.4982		-7.97134	0	0		-7.97338	47.8415	0.28113		-7.98877	0	0
8	-7.19578		8	-2.298		8	-11.1181		-7.96134	0	0		-7.96338	48.2596	0.34328		-7.97877	0	0
9	-8.23582		9	-2.5696		9	-11.7145		-7.95134	0	0		-7.95338	47.9278	0.39889		-7.96877	0	0
10	-9.32217		10	-2.90854		10	-12.2642		-7.94134	0	0		-7.94338	44.1328	0.38766		-7.95877	0	0
11	-10.471		11	-3.29775		11	-12.7664		-7.93134	0	0		-7.93338	17.5507	0.17366		-7.94877	0	0
12	-11.7002		12	-4.03007		12	-13.2405		-7.92134	0	0		-7.92338	36.8786	0.37362		-7.93877	0	0
13	-12.9975		13	-5.07895		13	-13.6828		-7.91134	0	0		-7.91338	27.4595	0.27511		-7.92877	0	0
14	-14.3326		14	-6.29374		14	-14.0501		-7.90134	0	0		-7.90338	36.4281	0.36845		-7.91877	0	0
15	-15.593		15	-7.82488		15	-14.3087		-7.89134	0	0		-7.89338	12.9706	0.11416		-7.90877	0	0
16	-16.6848		16	-9.72433		16	-14.414		-7.88134	0	0		-7.88338	28.7838	0.33046		-7.89877	0	0
17	-17.5063		17	-11.9775		17	-14.3549		-7.87134	0	0		-7.87338	42.9982	0.41583		-7.88877	0	0
18	-18.0246		18	-14.3618		18	-14.1549		-7.86134	0	0		-7.86338	29.0245	0.45306		-7.87877	0	0
19	-18.2138		19	-16.6566		19	-13.8233		-7.85134	0	0		-7.85338	22.0445	0.30318		-7.86877	0	0
20	-18.0949		20	-18.6109		20	-13.3978		-7.84134	0	0		-7.84338	49.4576	0.60096		-7.85877	0	0
21	-17.6629		21	-20.1018		21	-12.9289		-7.83134	0	0		-7.83338	31.2367	0.34256		-7.84877	0	0
22	-16.9324		22	-21.0217		22	-12.461		-7.82134	0	0		-7.82338	20.4902	0.16526		-7.83877	0	0
23	-15.8938		23	-21.374		23	-12.0433		-7.81134	0	0		-7.81338	21.5045	0.20936		-7.82877	0	0
24	-14.5987		24	-21.1261		24	-11.6963		-7.80134	0	0		-7.80338	21.3084	0.21426		-7.81877	0	0
25	-13.1066		25	-20.3203		25	-11.444		-7.79134	0	0		-7.79338	17.4007	0.16556		-7.80877	0	0
26	-11.5329		26	-18.9499		26	-11.3213		-7.78134	0	0		-7.78338	17.9962	0.1773		-7.79877	0	0
27	-9.97975		27	-17.1245		27	-11.3364		-7.77134	0	0		-7.77338	19.7509	0.16332		-7.78877	0	0
28	-8.55567		28	-14.9371		28	-11.4587		-7.76134	0	0		-7.76338	23.1004	0.18511		-7.77877	0	0
29	-7.28504		29	-12.6323		29	-11.6163		-7.75134	0	0		-7.75338	22.9874	0.12932		-7.76877	0	0
30	-6.17744		30	-10.379		30	-11.7308		-7.74134	0	0		-7.74338	15.2358	0.08847		-7.75877	0	0
31	-5.21758		31	-8.45673		31	-11.7639		-7.73134	0	0		-7.73338	8.44752	0.05916		-7.74877	0	0
32	-4.37249		32	-6.95174		32	-11.7199		-7.72134	0	0		-7.72338	11.3228	0.07728		-7.73877	0	0
33	-3.62784		33	-5.99223		33	-11.61		-7.71134	0	0		-7.71338	15.0756	0.09668		-7.72877	0	0
34	-2.97913		34	-5.35098		34	-11.439		-7.70134	0	0		-7.70338	18.7717	0.11278		-7.71877	0	0
35	-2.39932		35	-5.02461		35	-11.2402		-7.69134	0	0		-7.69338	54.1234	0.244		-7.70877	0	0
36	-1.70603		36	-4.92023		36	-11.0597		-7.68134	0	0		-7.68338	40.4774	0.12312		-7.69877	0	0
37	-1.27075		37	-4.95362		37	-10.927		-7.67134	0	0		-7.67338	33.8086	0.13603		-7.68877	0	0
38	-1.44384		38	-5.13071		38	-10.8657		-7.66134	0	0		-7.66338	28.6124	0.15736		-7.67877	0	0
39	-1.36008		39	-5.57109		39	-10.9198		-7.65134	0	0		-7.65338	40.4147	0.28289		-7.66877	0	0
40	-1.4265		40	-6.28921		40	-11.1254		-7.64134	0	0		-7.64338	25.7732	0.14389		-7.65877	0	0
41	-2.00604		41	-7.33133		41	-11.5293		-7.63134	0	0		-7.63338	22.8509	0.11309		-7.64877	0	0
42	-2.62484		42	-8.97479		42	-12.1435		-7.62134	0	0		-7.62338	23.402	0.1191		-7.63877	0	0
43	-3.2441		43	-11.069		43	-12.9478		-7.61134	0	0		-7.61338	12.9716	0.07849		-7.62877	0	0
44	-3.90929		44	-13.4962		44	-13.8588		-7.60134	0	0		-7.60338	32.5574	0.16747		-7.61877	0	0
45	-4.68549		45	-15.9418		45	-14.7812		-7.59134	0	0		-7.59338	21.4994	0.136		-7.60877	0	0
46	-5.57351		46	-18.1669		46	-15.6668		-7.58134	0	0		-7.58338	22.7584	0.1417		-7.59877	0	0
47	-6.57302		47	-19.9391		47	-16.475		-7.57134	0	0		-7.57338	19.2491	0.11207		-7.58877	0	0
48	-7.65613		48	-21.1679		48	-17.1771		-7.56134	0	0		-7.56338	27.5874	0.18059		-7.57877	0	0
49	-8.8958		49	-21.8003		49	-17.7491		-7.55134	0	0		-7.55338	24.7034	0.16839		-7.56877	0	0
50	-10.3673		50	-21.8485		50	-18.1885		-7.54134	0	0		-7.54338	9.02722	0.0528		-7.55877	0	0
51	-12.0222		51	-21.3097		51	-18.5213		-7.53134	0	0		-7.53338	13.5355	0.09874		-7.54877	0	0
52	-13.7398		52	-20.1902		52	-18.7671		-7.52134	0	0		-7.52338	17.8661	0.1394		-7.53877	0	0
53	-15.3543		53	-18.5194		53	-18.9376		-7.51134	0	0		-7.51338	20.8119	0.1773		-7.52877	0	0
54	-16.7434		54	-16.378		54	-19.0449		-7.50134	0	0		-7.50338	21.5176	0.18984		-7.51877	0	0
55	-17.8127		55	-13.9543		55	-19.077		-7.49134	0	0		-7.49338	30.8001	0.23734		-7.50877	0	0
56	-18.5372		56	-11.4794		56	-19.0136		-7.48134	0	0		-7.48338	24.5151	0.15079		-7.49877	0	0
57	-18.8953		57	-9.25869		57	-18.8297		-7.47134	0	0		-7.47338	23.4977	0.14317		-7.48877	0	0
58	-18.9017		58	-7.48222		58	-18.4844		-7.46134	0	0		-7.46338	15.1329	0.06408		-7.47877	0	0
59	-18.538		59	-6.40744		59	-17.9775		-7.45134	0	0		-7.45338	12.8799	0.09643		-7.46877	0	0
60	-17.819		60	-5.67345		60	-17.3169		-7.44134	0	0		-7.44338	22.1561	0.1984		-7.45877	0	0
61	-16.7417		61	-5.19975		61	-16.5519		-7.43134	0	0		-7.43338	28.6542	0.28713		-7.44877	0	0
62	-15.3797		62	-5.02224		62	-15.7377		-7.42134	0	0		-7.42338	23.6856	0.24252		-7.43877	0	0
63	-13.8155		63	-4.95146		63	-14.8997		-7.41134	0	0		-7.41338	31.4863	0.29201		-7.42877	0	0
64	-12.2182		64	-5.093		64	-14.0653		-7.40134	0	0		-7.40338	25.5021	0.1984		-7.41877	0	0
65	-10.7109		65	-5.34261		65	-13.2693		-7.39134	0	0		-7.39338	24.3547	0.18448		-7.40877	0	0
66	-9.41434		66	-5.98744		66	-12.5536		-7.38134	0	0		-7.38338	17.9447	0.20527		-7.39877	0	0
67	-8.28358		67	-6.86893		67	-11.9832		-7.37134	0	0		-7.37338	27.357	0.36007		-7.38877	0	0
68	-7.25594		68	-8.26955		68	-11.5825		-7.36134	0	0		-7.36338	48.811	0.58686		-7.37877	0	0
69	-6.26826		69	-10.1921		69	-11.336		-7.35134	0	0		-7.35338	27.8026	0.19382		-7.36877	0	0
70	-5.39845		70	-12.5086		70	-11.2171		-7.34134	0	0		-7.34338	13.1092	0.13204		-7.35877	0	0
71	-4.58013		71	-14.9655		71	-11.1768		-7.33134	0	0		-7.33338	29.1802	0.26975		-7.34877	0	0
72	-3.87396		72	-17.3145		72	-11.1615		-7.32134	0	0		-7.32338	65.6695	0.54025		-7.33877	0	0
73	-3.11963		73	-19.2794		73	-11.1457		-7.31134	0	0		-7.31338	29.6388	0.21307		-7.32877	0	0
74	-2.53377		74	-20.7474		74	-11.1096		-7.30134	0	0		-7.30338	42.766	0.38703		-7.31877	0	0
75	-2.27957		75	-21.614		75	-11.0498		-7.29134	0	0		-7.29338	37.4247	0.30876		-7.30877	0	0
76	-2.27813		76	-21.9094		76	-10.9679		-7.28134	0	0		-7.28338	51.4491	0.46235		-7.29877	0	0
77	-2.34148		77	-21.5983		77	-10.92		-7.27134	0	0		-7.27338	28.5231	0.37523		-7.28877	0	0
78	-2.7044		78	-20.7267		78	-10.9457		-7.26134	0	0		-7.26338	47.4272	0.56173		-7.27877	0	0
79	-3.42782		79	-19.265		79	-11.0489		-7.25134	0	0		-7.25338	29.2393	0.3934		-7.26877	0	0
80	-4.12247		80	-17.3172		80	-11.2212		-7.24134	0	0		-7.24338	22.4437	0.25928		-7.25877	0	0
81	-4.88702		81	-14.9703		81	-11.4398		-7.23134	0	0		-7.23338	26.4738	0.25073		-7.24877	0	0
82	-5.70581		82	-12.4994		82	-11.7058		-7.22134	0	0		-7.22338	44.7086	0.35163		-7.23877	0	0
83	-6.63832		83	-10.1246		83	-12.0329		-7.21134	0	0		-7.21338	34.9631	0.37322		-7.22877	0	0
84	-7.63542		84	-8.17056		84	-12.4405		-7.20134	0	0		-7.20338	28.7254	0.37846		-7.21877	0	0
85	-8.71056		85	-6.74313		85	-12.9533		-7.19134	0	0		-7.19338	48.3429	0.7696		-7.20877	0	0
86	-9.90078		86	-5.95665		86	-13.578		-7.18134	0	0		-7.18338	53.346	0.85664		-7.19877	0	0
87	-11.313		87	-5.40501		87	-14.2858		-7.17134	0	0		-7.17338	53.2099	0.9117		-7.18877	0	0
88	-12.8768		88	-5.00427		88	-15.0169		-7.16134	0	0		-7.16338	47.2167	0.81279		-7.17877	0	0
89	-14.494		89	-4.86603		89	-15.7157		-7.15134	0	0		-7.15338	35.8205	0.54981		-7.16877	0	0
90	-15.9854		90	-4.8984		90	-16.3381		-7.14134	0	0		-7.14338	79.7052	0.87607		-7.15877	0	0
91	-17.2439		91	-5.07166		91	-16.8634		-7.13134	0	0		-7.13338	48.3973	0.54902		-7.14877	0	0
92	-18.1677		92	-5.49406		92	-17.3207		-7.12134	0	0		-7.12338	42.2182	0.46784		-7.13877	0	0
93	-18.742		93	-6.25761		93	-17.7389		-7.11134	0	0		-7.11338	46.5462	0.55791		-7.12877	0.06024	9e-05
94	-18.944		94	-7.46285		94	-18.1277		-7.10134	0	0		-7.10338	22.4185	0.25522		-7.11877	0.0881	0.00014
95	-18.7934		95	-9.17264		95	-18.4828		-7.09134	0	0		-7.09338	32.8619	0.39141		-7.10877	0.06975	0.00012
96	-18.2759		96	-11.0756		96	-18.7529		-7.08134	0	0		-7.08338	59.1105	0.80164		-7.09877	0.065	0.00012
97	-17.4064		97	-13.0848		97	-18.9223		-7.07134	0	0		-7.07338	51.4236	0.65953		-7.08877	0	0
98	-16.1908		98	-15.0956		98	-18.9875		-7.06134	0	0		-7.06338	38.6668	0.46844		-7.07877	0	0
99	-14.6972		99	-17.013		99	-18.9048		-7.05134	0	0		-7.05338	23.3551	0.35076		-7.06877	0	0
100	-13.022		100	-18.6677		100	-18.6501		-7.04134	0	0		-7.04338	42.7557	0.73876		-7.05877	0	0
101	-11.3222		101	-19.9386		101	-18.1896		-7.03134	0	0		-7.03338	38.6294	0.62275		-7.04877	0	0
102	-9.74114		102	-20.7016		102	-17.5282		-7.02134	0	0		-7.02338	51.8762	0.61245		-7.03877	0	0
103	-8.3802		103	-20.908		103	-16.7084		-7.01134	0	0		-7.01338	26.4635	0.32922		-7.02877	0	0
104	-7.22322		104	-20.5191		104	-15.7706		-7.00134	0	0		-7.00338	23.6779	0.28961		-7.01877	0	0
105	-6.17794		105	-19.5667		105	-14.7238		-6.99134	0	0		-6.99338	60.8448	0.93459		-7.00877	0	0
106	-5.21702		106	-18.1026		106	-13.6532		-6.98134	0	0		-6.98338	52.1586	0.8829		-6.99877	0	0
107	-4.37327		107	-16.2573		107	-12.6607		-6.97134	0	0		-6.97338	34.1952	0.51305		-6.98877	0	0
108	-3.63891		108	-14.1821		108	-11.8174		-6.96134	0	0		-6.96338	30.1307	0.38515		-6.97877	0	0
109	-2.99308		109	-12.0739		109	-11.1573		-6.95134	0	0		-6.95338	50.8186	0.52223		-6.96877	0	0
110	-2.38404		110	-10.0775		110	-10.6697		-6.94134	0	0		-6.94338	42.8513	0.42548		-6.95877	0	0
111	-1.77349		111	-8.28348		111	-10.3524		-6.93134	0	0		-6.93338	57.1344	0.37412		-6.94877	0	0
112	-1.37428		112	-6.68411		112	-10.2009		-6.92134	0	0		-6.92338	30.9195	0.26596		-6.93877	0.02556	2e-05
113	-1.32788		113	-5.34579		113	-10.1781		-6.91134	0	0		-6.91338	32.4132	0.35298		-6.92877	0.31934	0.0002
114	-1.30521		114	-4.31908		114	-10.2299		-6.90134	0	0		-6.90338	27.0212	0.26506		-6.91877	0.19444	0.0001
115	-1.42277		115	-3.70806		115	-10.3047		-6.89134	0	0		-6.89338	28.7685	0.19397		-6.90877	0	0
116	-1.91895		116	-3.32082		116	-10.3836		-6.88134	0	0		-6.88338	45.5968	0.34989		-6.89877	0.76674	0.00044
117	-2.58964		117	-2.95534		117	-10.4611		-6.87134	0	0		-6.87338	51.6393	0.4895		-6.88877	1.0168	0.00096
118	-3.22657		118	-2.71545		118	-10.5085		-6.86134	0	0		-6.86338	34.1085	0.34704		-6.87877	0.632	0.00061
119	-3.89197		119	-2.569		119	-10.5202		-6.85134	0	0		-6.85338	44.7223	0.43202		-6.86877	0	0
120	-4.66585		120	-2.51763		120	-10.5377		-6.84134	0	0		-6.84338	45.0588	0.37991		-6.85877	0	0
121	-5.55381		121	-2.61022		121	-10.6054		-6.83134	0	0		-6.83338	32.2227	0.22203		-6.84877	0	0
122	-6.57113		122	-2.83229		122	-10.728		-6.82134	0	0		-6.82338	44.876	0.37514		-6.83877	1.83114	0.00172
123	-7.76208		123	-3.19267		123	-10.907		-6.81134	0	0		-6.81338	37.1796	0.41711		-6.82877	1.57407	0.0016
124	-9.11978		124	-3.58231		124	-11.1639		-6.80134	0	0		-6.80338	29.944	0.39342		-6.81877	0.66154	0.00074
125	-10.574		125	-3.95034		125	-11.4833		-6.79134	0	0		-6.79338	31.7392	0.36446		-6.80877	0	0
126	-12.0407		126	-4.32296		126	-11.8505		-6.78134	0	0		-6.78338	18.3502	0.20785		-6.79877	59.5882	0.01106
127	-13.4906		127	-4.68829		127	-12.26		-6.77134	0	0		-6.77338	31.7322	0.27673		-6.78877	12.2247	0.003
128	-14.8713		128	-5.03122		128	-12.7082		-6.76134	0	0		-6.76338	37.6037	0.27594		-6.77877	0.14192	8e-05
129	-16.1179		129	-5.32235		129	-13.1908		-6.75134	0	0		-6.75338	19.0242	0.2222		-6.76877	1.69677	0.00072
130	-17.1494		130	-5.5352		130	-13.7199		-6.74134	0	0		-6.74338	32.2125	0.26397		-6.75877	3.43867	0.00105
131	-17.9017		131	-5.6491		131	-14.2754		-6.73134	0	0		-6.73338	50.2634	0.34438		-6.74877	0	0
132	-18.3209		132	-5.73128		132	-14.8246		-6.72134	0	0		-6.72338	27.309	0.15833		-6.73877	10.3408	0.00247
133	-18.3828		133	-5.79652		133	-15.3479		-6.71134	0	0		-6.71338	56.2801	0.44784		-6.72877	0	0
134	-18.0803		134	-5.84328		134	-15.8517		-6.70134	0	0		-6.70338	47.3245	0.40807		-6.71877	9.99426	0.00629
135	-17.438		135	-5.8769		135	-16.333		-6.69134	0	0		-6.69338	20.9163	0.17251		-6.70877	0.72183	0.00075
136	-16.5021		136	-5.9019		136	-16.7883		-6.68134	0	0		-6.68338	29.0428	0.20186		-6.69877	5.93863	0.00589
137	-15.347		137	-5.91687		137	-17.2186		-6.67134	0	0		-6.67338	35.9132	0.20207		-6.68877	0.77675	0.00059
138	-14.056		138	-5.92437		138	-17.6181		-6.66134	0	0		-6.66338	36.3805	0.20295		-6.67877	0	0
139	-12.7081		139	-5.92318		139	-17.9602		-6.65134	0	0		-6.65338	25.0117	0.13879		-6.66877	0	0
140	-11.3499		140	-5.92027		140	-18.2317		-6.64134	0	0		-6.64338	31.0414	0.13146		-6.65877	40.1564	0.04362
141	-10.0002		141	-5.9291		141	-18.3876		-6.63134	0	0		-6.63338	29.9503	0.10154		-6.64877	0	0
142	-8.69503		142	-5.95962		142	-18.3574		-6.62134	0	0		-6.62338	24.1721	0.08298		-6.63877	0	0
143	-7.50887		143	-5.90856		143	-18.101		-6.61134	0	0		-6.61338	28.1106	0.07867		-6.62877	0	0
144	-6.46901		144	-5.75289		144	-17.6178		-6.60134	0	0		-6.60338	25.7598	0.05625		-6.61877	0	0
145	-5.54931		145	-5.55841		145	-16.9384		-6.59134	0	0		-6.59338	23.5961	0.0429		-6.60877	0	0
146	-4.71908		146	-5.35024		146	-16.1133		-6.58134	0	0		-6.58338	26.0253	0.06028		-6.59877	0	0
147	-4.0013		147	-5.14552		147	-15.2056		-6.57134	0	0		-6.57338	20.2575	0.05136		-6.58877	25.733	0.01797
148	-3.39939		148	-4.95736		148	-14.2789		-6.56134	0	0		-6.56338	20.7349	0.04427		-6.57877	0	0
149	-2.9051		149	-4.80561		149	-13.4007		-6.55134	0	0		-6.55338	21.7202	0.04869		-6.56877	0	0
150	-2.52177		150	-4.72033		150	-12.6244		-6.54134	0	0		-6.54338	18.2667	0.0389		-6.55877	0	0
151	-2.25879		151	-4.63398		151	-11.9697		-6.53134	0	0		-6.53338	20.9305	0.03782		-6.54877	0	0
152	-2.1127		152	-4.59201		152	-11.4513		-6.52134	0	0		-6.52338	17.8225	0.02607		-6.53877	8.48845	0.00844
153	-2.06		153	-4.78635		153	-11.1056		-6.51134	0	0		-6.51338	22.8448	0.04519		-6.52877	23.1461	0.02359
154	-2.09915		154	-5.1324		154	-10.9268		-6.50134	0	0		-6.50338	25.5562	0.05095		-6.51877	0	0
155	-2.2747		155	-5.4951		155	-10.8808		-6.49134	0	0		-6.49338	27.3088	0.04393		-6.50877	6.19835	0.00382
156	-2.43794		156	-5.88838		156	-10.9164		-6.48134	0	0		-6.48338	47.9856	0.06645		-6.49877	8.71157	0.00416
157	-2.58925		157	-6.28397		157	-11.0098		-6.47134	0	0		-6.47338	34.2236	0.03536		-6.48877	31.9087	0.01067
158	-2.80147		158	-6.65221		158	-11.1187		-6.46134	0	0		-6.46338	36.117	0.02385		-6.47877	21.3569	0.01687
159	-3.0294		159	-6.99094		159	-11.1812		-6.45134	0	0		-6.45338	29.687	0.02037		-6.46877	17.9879	0.01577
160	-3.31119		160	-7.25728		160	-11.1666		-6.44134	0	0		-6.44338	34.4303	0.03623		-6.45877	3.39733	0.00317
161	-3.65714		161	-7.43133		161	-11.0652		-6.43134	0	0		-6.43338	49.07	0.04265		-6.44877	3.23588	0.00304
162	-4.02685		162	-7.49157		162	-10.9308		-6.42134	0	0		-6.42338	45.3364	0.02953		-6.43877	3.06634	0.00291
163	-4.40106		163	-7.43707		163	-10.8091		-6.41134	0	0		-6.41338	57.5221	0.04927		-6.42877	0	0
164	-4.78589		164	-7.26426		164	-10.7213		-6.40134	0	0		-6.40338	41.926	0.03853		-6.41877	0	0
165	-5.16408		165	-6.98908		165	-10.6519		-6.39134	0	0		-6.39338	25.0965	0.02554		-6.40877	7.19693	0.00574
166	-5.52223		166	-6.62644		166	-10.5942		-6.38134	0	0		-6.38338	22.6635	0.01236		-6.39877	8.88842	0.00504
167	-5.84226		167	-6.21209		167	-10.5129		-6.37134	0	0		-6.37338	48.7994	0.03281		-6.38877	22.0885	0.00595
168	-6.10824		168	-5.74764		168	-10.4046		-6.36134	0	0		-6.36338	52.2993	0.03932		-6.37877	50.2429	0.00949
169	-6.30617		169	-5.25751		169	-10.3067		-6.35134	0	0		-6.35338	66.5741	0.03982		-6.36877	16.0109	0.00263
170	-6.42852		170	-4.78691		170	-10.2578		-6.34134	0	0		-6.34338	82.9611	0.05534		-6.35877	0.40176	0.00011
171	-6.47185		171	-4.37363		171	-10.2529		-6.33134	0	0		-6.33338	92.1418	0.05656		-6.34877	0	0
172	-6.43992		172	-4.04434		172	-10.2534		-6.32134	0	0		-6.32338	76.2302	0.04415		-6.33877	0	0
173	-6.3401		173	-3.86792		173	-10.1939		-6.31134	0	0		-6.31338	56.5186	0.03554		-6.32877	0	0
174	-6.18587		174	-3.81727		174	-10.0144		-6.30134	0	0		-6.30338	82.2078	0.05069		-6.31877	0	0
175	-5.99107		175	-3.73207		175	-9.69194		-6.29134	0	0		-6.29338	52.5622	0.02926		-6.30877	3.26982	0.00239
176	-5.77612		176	-3.6899		176	-9.25459		-6.28134	0	0		-6.28338	69.6831	0.04283		-6.29877	12.0971	0.00677
177	-5.56328		177	-3.67807		177	-8.74958		-6.27134	0	0		-6.27338	60.0568	0.03355		-6.28877	6.66198	0.00331
178	-5.38814		178	-3.72713		178	-8.21674		-6.26134	0	0		-6.26338	53.4049	0.02591		-6.27877	7.78068	0.00556
179	-5.25256		179	-3.88199		179	-7.67061		-6.25134	0	0		-6.25338	61.0679	0.02989		-6.26877	1.3228	0.00112
180	-5.14836		180	-4.15845		180	-7.09002		-6.24134	0	0		-6.24338	75.051	0.04223		-6.25877	13.1574	0.01349
181	-5.10904		181	-4.5847		181	-6.45459		-6.23134	0	0		-6.23338	70.4904	0.04319		-6.24877	3.68791	0.00601
182	-5.16119		182	-5.09897		182	-5.77541		-6.22134	0	0		-6.22338	115.301	0.07313		-6.23877	10.944	0.02005
183	-5.30482		183	-5.6758		183	-5.09022		-6.21134	0	0		-6.21338	61.7889	0.03398		-6.22877	3.50406	0.00675
184	-5.55765		184	-6.25569		184	-4.4518		-6.20134	0	0		-6.20338	54.174	0.02933		-6.21877	19.0224	0.03865
185	-5.86627		185	-6.81017		185	-3.89502		-6.19134	0	0		-6.19338	72.5194	0.03378		-6.20877	6.46722	0.01369
186	-6.14896		186	-7.28547		186	-3.42619		-6.18134	0	0		-6.18338	101.48	0.04156		-6.19877	5.61861	0.01117
187	-6.41121		187	-7.65855		187	-3.0321		-6.17134	0	0		-6.17338	81.2781	0.03174		-6.18877	8.58881	0.01724
188	-6.6427		188	-7.88977		188	-2.69366		-6.16134	0	0		-6.16338	75.8391	0.03635		-6.17877	4.5357	0.00908
189	-6.81566		189	-7.97403		189	-2.41798		-6.15134	0	0		-6.15338	76.5877	0.03166		-6.16877	2.79287	0.00599
190	-6.92076		190	-7.89347		190	-2.22726		-6.14134	0	0		-6.14338	59.2057	0.027		-6.15877	5.55458	0.01249
191	-6.94604		191	-7.66586		191	-2.10692		-6.13134	0	0		-6.13338	45.0398	0.02802		-6.14877	4.78703	0.01417
192	-6.89457		192	-7.29593		192	-2.04043		-6.12134	0	0		-6.12338	62.0325	0.02062		-6.13877	2.30784	0.00556
193	-6.76694		193	-6.82369		193	-2.01985		-6.11134	0	0		-6.11338	54.7644	0.01883		-6.12877	1.87846	0.00502
194	-6.57966		194	-6.2713		194	-2.04101		-6.10134	0	0		-6.10338	116.592	0.04404		-6.11877	2.43827	0.00717
195	-6.34678		195	-5.69367		195	-2.08878		-6.09134	0	0		-6.09338	86.7558	0.0321		-6.10877	2.37126	0.00715
196	-6.09574		196	-5.11742		196	-2.13889		-6.08134	0	0		-6.08338	38.4198	0.01559		-6.09877	3.17005	0.00756
197	-5.8085		197	-4.60337		197	-2.1762		-6.07134	0	0		-6.07338	9.53208	0.01001		-6.08877	5.03201	0.01093
198	-5.56201		198	-4.17251		198	-2.19627		-6.06134	0	0		-6.06338	3.53797	0.00323		-6.07877	2.05827	0.00497
199	-5.3771		199	-3.90718		199	-2.20206		-6.05134	0	0		-6.05338	2.46581	0.00189		-6.06877	4.77959	0.00869
200	-5.29809		200	-3.76776		200	-2.1937		-6.04134	0	0		-6.04338	1.55482	0.00109		-6.05877	1.07334	0.00235
201	-5.35391		201	-3.71551		201	-2.17226		-6.03134	0	0		-6.03338	1.37005	0.00081		-6.04877	5.43381	0.00822
202	-5.54658		202	-3.72501		202	-2.13961		-6.02134	0	0		-6.02338	1.04723	0.00054		-6.03877	3.00548	0.00467
203	-5.82147		203	-3.7261		203	-2.09578		-6.01134	0	0		-6.01338	0.51212	0.00029		-6.02877	4.25282	0.00672
204	-6.0723		204	-3.73772		204	-2.03781		-6.00134	0	0		-6.00338	0.15217	0.00016		-6.01877	5.3319	0.011
205	-6.3348		205	-3.80366		205	-1.9816		-5.99134	0	0		-5.99338	0.12401	0.00014		-6.00877	6.52686	0.01417
206	-6.56757		206	-4.01702		206	-1.92598		-5.98134	0	0		-5.98338	0.17877	0.00016		-5.99877	4.12607	0.00807
207	-6.74615		207	-4.38278		207	-1.86793		-5.97134	0	0		-5.97338	0.03756	4e-05		-5.98877	6.11449	0.01101
208	-6.85859		208	-4.86536		208	-1.83145		-5.96134	0	0		-5.96338	0	0		-5.97877	11.2444	0.02296
209	-6.89256		209	-5.42009		209	-1.82786		-5.95134	0	0		-5.95338	0	0		-5.96877	3.13695	0.00768
210	-6.84229		210	-6.00381		210	-1.84133		-5.94134	0	0		-5.94338	0	0		-5.95877	7.31341	0.01781
211	-6.70937		211	-6.57468		211	-1.8629		-5.93134	0	0		-5.93338	0	0		-5.94877	5.69961	0.01552
212	-6.50278		212	-7.0893		212	-1.89027		-5.92134	0	0		-5.92338	0	0		-5.93877	5.93383	0.01604
213	-6.2358		213	-7.51058		213	-1.91876		-5.91134	0	0		-5.91338	0	0		-5.92877	11.155	0.02359
214	-5.93058		214	-7.80507		214	-1.94931		-5.90134	0	0		-5.90338	0	0		-5.91877	7.08835	0.01843
215	-5.60794		215	-7.95335		215	-1.98627		-5.89134	0	0		-5.89338	0	0		-5.90877	6.52773	0.01646
216	-5.29805		216	-7.94209		216	-2.06172		-5.88134	0	0		-5.88338	0	0		-5.89877	9.03414	0.02252
217	-5.01652		217	-7.77532		217	-2.20462		-5.87134	0	0		-5.87338	0	0		-5.88877	2.58689	0.00661
218	-4.80021		218	-7.46222		218	-2.42984		-5.86134	0	0		-5.86338	0	0		-5.87877	9.67605	0.02457
219	-4.63202		219	-7.02952		219	-2.71384		-5.85134	0	0		-5.85338	0	0		-5.86877	8.25166	0.02542
220	-4.58758		220	-6.50578		220	-3.04889		-5.84134	0	0		-5.84338	0	0		-5.85877	4.48222	0.00883
221	-4.67114		221	-5.93395		221	-3.41796		-5.83134	0	0		-5.83338	0	0		-5.84877	9.11383	0.02849
222	-4.85416		222	-5.35122		222	-3.78214		-5.82134	0	0		-5.82338	0	0		-5.83877	9.25462	0.03878
223	-5.11216		223	-4.80576		223	-4.12327		-5.81134	0	0		-5.81338	0	0		-5.82877	16.0808	0.05622
224	-5.39237		224	-4.334		224	-4.42925		-5.80134	0	0		-5.80338	0	0		-5.81877	4.46272	0.01369
225	-5.71505		225	-3.99478		225	-4.67796		-5.79134	0	0		-5.79338	0	0		-5.80877	2.01402	0.00417
226	-6.03044		226	-3.81638		226	-4.85224		-5.78134	0	0		-5.78338	0	0		-5.79877	15.3038	0.0442
227	-6.3295		227	-3.76469		227	-4.93021		-5.77134	0.00441	0		-5.77338	0	0		-5.78877	17.29	0.06
228	-6.57536		228	-3.74473		228	-4.90312		-5.76134	0	0		-5.76338	0	0		-5.77877	17.181	0.04919
229	-6.76213		229	-3.67368		229	-4.77879		-5.75134	0	0		-5.75338	0	0		-5.76877	12.563	0.04209
230	-6.86583		230	-3.68212		230	-4.5702		-5.74134	0	0		-5.74338	0	0		-5.75877	11.4699	0.04158
231	-6.89077		231	-3.84405		231	-4.28453		-5.73134	0	0		-5.73338	0	0		-5.74877	11.9524	0.04429
232	-6.82758		232	-4.10394		232	-3.94695		-5.72134	0	0		-5.72338	0	0		-5.73877	15.3427	0.05166
233	-6.69367		233	-4.37793		233	-3.58161		-5.71134	0	0		-5.71338	0	0		-5.72877	12.7747	0.03376
234	-6.4931		234	-4.71081		234	-3.21485		-5.70134	0	0		-5.70338	0	0		-5.71877	3.72989	0.01512
235	-6.2607		235	-5.16958		235	-2.87216		-5.69134	0	0		-5.69338	0	0		-5.70877	7.36523	0.0278
236	-5.97921		236	-5.67067		236	-2.58611		-5.68134	0	0		-5.68338	0	0		-5.69877	13.3262	0.04929
237	-5.69532		237	-6.19037		237	-2.38379		-5.67134	0	0		-5.67338	0	0		-5.68877	26.0579	0.10418
238	-5.49239		238	-6.67001		238	-2.26142		-5.66134	0	0		-5.66338	0	0		-5.67877	15.5898	0.07187
239	-5.34057		239	-7.09308		239	-2.1746		-5.65134	0	0		-5.65338	0	0		-5.66877	17.0734	0.06539
240	-5.30021		240	-7.41315		240	-2.09852		-5.64134	0	0		-5.64338	0	0		-5.65877	19.1959	0.07094
241	-5.40815		241	-7.62409		241	-2.09512		-5.63134	0	0		-5.63338	0	0		-5.64877	10.3659	0.03584
242	-5.64327		242	-7.69416		242	-2.17373		-5.62134	0	0		-5.62338	0	0		-5.63877	10.2614	0.03917
243	-5.90995		243	-7.63619		243	-2.3043		-5.61134	0	0		-5.61338	0	0		-5.62877	14.6724	0.06015
244	-6.1606		244	-7.43841		244	-2.48893		-5.60134	0	0		-5.60338	0	0		-5.61877	18.8962	0.09073
245	-6.42259		245	-7.1351		245	-2.72711		-5.59134	0	0		-5.59338	0	0		-5.60877	21.5419	0.10205
246	-6.63817		246	-6.73264		246	-3.0264		-5.58134	0	0		-5.58338	0	0		-5.59877	14.4497	0.07569
247	-6.81336		247	-6.28207		247	-3.36596		-5.57134	0	0		-5.57338	0	0		-5.58877	15.5451	0.06055
248	-6.91455		248	-5.77896		248	-3.72323		-5.56134	0	0		-5.56338	0	0		-5.57877	14.7144	0.05008
249	-6.94706		249	-5.29854		249	-4.07665		-5.55134	0	0		-5.55338	0	0		-5.56877	22.0973	0.06788
250	-6.8937		250	-4.89634		250	-4.39848		-5.54134	0	0		-5.54338	0	0		-5.55877	20.1413	0.07334
251	-6.77071		251	-4.64162		251	-4.66785		-5.53134	0	0		-5.53338	0	0		-5.54877	32.0511	0.15288
252	-6.57661		252	-4.42604		252	-4.85423		-5.52134	0	0		-5.52338	0	0		-5.53877	25.7521	0.08383
253	-6.33685		253	-4.23874		253	-4.94095		-5.51134	0	0		-5.51338	0	0		-5.52877	22.3367	0.10368
254	-6.05102		254	-4.15494		254	-4.92923		-5.50134	0	0		-5.50338	0	0		-5.51877	26.1805	0.10202
255	-5.77045		255	-4.21085		255	-4.81852		-5.49134	0	0		-5.49338	0	0		-5.50877	14.3726	0.05521
256	-5.51511		256	-4.32064		256	-4.61882		-5.48134	0	0		-5.48338	0	0		-5.49877	5.22774	0.02611
257	-5.30016		257	-4.42009		257	-4.34447		-5.47134	0	0		-5.47338	0	0		-5.48877	23.8592	0.11183
258	-5.1167		258	-4.52798		258	-4.02003		-5.46134	0	0		-5.46338	0	0		-5.47877	13.2813	0.04289
259	-5.05429		259	-4.7296		259	-3.66515		-5.45134	0	0		-5.45338	0	0		-5.46877	26.3446	0.10334
260	-5.11606		260	-5.03883		260	-3.30705		-5.44134	0	0		-5.44338	0	0		-5.45877	23.1348	0.10191
261	-5.24501		261	-5.41162		261	-2.99124		-5.43134	0	0		-5.43338	0	0		-5.44877	36.5123	0.18733
262	-5.4493		262	-5.81609		262	-2.73377		-5.42134	0	0		-5.42338	0	0		-5.43877	26.2043	0.14272
263	-5.69302		263	-6.22427		263	-2.52		-5.41134	0	0		-5.41338	0	0		-5.42877	33.2501	0.17689
264	-5.92379		264	-6.58742		264	-2.36467		-5.40134	0	0		-5.40338	0	0		-5.41877	19.6812	0.10018
265	-6.12889		265	-6.90885		265	-2.31239		-5.39134	0	0		-5.39338	0	0		-5.40877	13.5127	0.06897
266	-6.28545		266	-7.16789		266	-2.34223		-5.38134	0	0		-5.38338	0	0		-5.39877	19.1954	0.0901
267	-6.40147		267	-7.34802		267	-2.44049		-5.37134	0	0		-5.37338	0	0		-5.38877	26.8451	0.12538
268	-6.45039		268	-7.42603		268	-2.57683		-5.36134	0	0		-5.36338	0	0		-5.37877	14.1754	0.06788
269	-6.43366		269	-7.403		269	-2.75267		-5.35134	0	0		-5.35338	0	0		-5.36877	17.8374	0.09301
270	-6.33471		270	-7.2718		270	-2.98692		-5.34134	0	0		-5.34338	0	0		-5.35877	7.59016	0.02978
271	-6.16745		271	-7.04407		271	-3.26429		-5.33134	0	0		-5.33338	0	0		-5.34877	31.438	0.12111
272	-5.92462		272	-6.69445		272	-3.57235		-5.32134	0	0		-5.32338	0	0		-5.33877	13.0172	0.05561
273	-5.63065		273	-6.26497		273	-3.88074		-5.31134	0	0		-5.31338	0	0		-5.32877	22.2086	0.10666
274	-5.28543		274	-5.77231		274	-4.16492		-5.30134	0	0		-5.30338	0	0		-5.31877	41.1316	0.26467
275	-4.91996		275	-5.26188		275	-4.40058		-5.29134	0	0		-5.29338	0	0		-5.30877	16.1056	0.06648
276	-4.53962		276	-4.74744		276	-4.57012		-5.28134	0	0		-5.28338	0	0		-5.29877	10.5485	0.04506
277	-4.1724		277	-4.2786		277	-4.65933		-5.27134	0	0		-5.27338	0	0		-5.28877	37.2985	0.14932
278	-3.82463		278	-3.85623		278	-4.65992		-5.26134	0	0		-5.26338	0	0		-5.27877	14.8899	0.08065
279	-3.51987		279	-3.52719		279	-4.56387		-5.25134	0	0		-5.25338	0	0		-5.26877	14.501	0.07153
280	-3.24572		280	-3.25953		280	-4.38887		-5.24134	0	0		-5.24338	0	0		-5.25877	27.6952	0.15497
281	-2.99467					281	-4.15072		-5.23134	0	0		-5.23338	0	0		-5.24877	19.0146	0.09872
282	-2.78328					282	-3.86751		-5.22134	0	0		-5.22338	0	0		-5.23877	10.5365	0.08647
283	-2.64595					283	-3.54904		-5.21134	0	0		-5.21338	0	0		-5.22877	23.4742	0.16062
284	-2.46569					284	-3.20187		-5.20134	4.54429	0.00752		-5.20338	0	0		-5.21877	10.8722	0.06698
285	-2.2742					285	-2.86485		-5.19134	28.0435	0.0524		-5.19338	0	0		-5.20877	11.7932	0.07889
286	-2.15896					286	-2.5565		-5.18134	37.8505	0.1506		-5.18338	0	0		-5.19877	11.2544	0.0676
287	-2.1426					287	-2.27448		-5.17134	54.5105	0.24348		-5.17338	0	0		-5.18877	6.9555	0.03609
288	-2.2474					288	-2.05574		-5.16134	84.9677	0.45517		-5.16338	0	0		-5.17877	27.7802	0.21585
						289	-1.90986		-5.15134	72.6616	0.4247		-5.15338	0	0		-5.16877	3.11319	0.01227
						290	-1.83379		-5.14134	58.9624	0.28901		-5.14338	0	0		-5.15877	10.7871	0.05614
						291	-1.83215		-5.13134	64.4614	0.31978		-5.13338	0	0		-5.14877	27.179	0.12578
						292	-1.89234		-5.12134	92.3806	0.44959		-5.12338	0	0		-5.13877	14.0221	0.08001
						293	-2.00245		-5.11134	106.233	0.58756		-5.11338	0	0		-5.12877	12.1919	0.06273
						294	-2.15904		-5.10134	68.2829	0.4015		-5.10338	0	0		-5.11877	25.0873	0.15746
						295	-2.37591		-5.09134	197.468	1.30216		-5.09338	0	0		-5.10877	16.9478	0.10965
						296	-2.63417		-5.08134	119.854	0.73999		-5.08338	0	0		-5.09877	16.8834	0.11579
						297	-2.9297		-5.07134	229.409	0.91184		-5.07338	0	0		-5.08877	19.8834	0.12999
						298	-3.27177		-5.06134	97.7889	0.43654		-5.06338	0	0		-5.07877	14.9482	0.11262
						299	-3.64593		-5.05134	83.1315	0.47938		-5.05338	0	0		-5.06877	28.627	0.29372
						300	-4.03389		-5.04134	104.62	0.55347		-5.04338	0	0		-5.05877	17.6476	0.13701
						301	-4.407		-5.03134	109.949	0.36778		-5.03338	0	0		-5.04877	11.9424	0.09308
						302	-4.73213		-5.02134	119.807	0.30552		-5.02338	0	0		-5.03877	22.9272	0.17188
						303	-4.99267		-5.01134	79.5178	0.26133		-5.01338	0	0		-5.02877	21.3013	0.13681
						304	-5.18904		-5.00134	82.6111	0.26508		-5.00338	0	0		-5.01877	16.8738	0.17384
						305	-5.30059		-4.99134	95.7749	0.26988		-4.99338	0	0		-5.00877	6.27267	0.05853
						306	-5.32242		-4.98134	60.1303	0.09038		-4.98338	0	0		-4.99877	18.3749	0.23207
						307	-5.26597		-4.97134	14.9029	0.04718		-4.97338	0	0		-4.98877	29.1481	0.27375
						308	-5.13136		-4.96134	16.3844	0.06625		-4.96338	0	0		-4.97877	16.4357	0.11081
						309	-4.93097		-4.95134	18.5065	0.0688		-4.95338	0	0		-4.96877	14.7221	0.0969
						310	-4.69044		-4.94134	21.8764	0.08189		-4.94338	0	0		-4.95877	19.1244	0.18283
						311	-4.41322		-4.93134	25.7755	0.09731		-4.93338	0	0		-4.94877	19.9952	0.14719
						312	-4.12163		-4.92134	21.8181	0.09007		-4.92338	0	0		-4.93877	16.2468	0.13433
						313	-3.85488		-4.91134	29.4195	0.10499		-4.91338	0	0		-4.92877	10.7432	0.11925
						314	-3.61616		-4.90134	23.8286	0.06961		-4.90338	0	0		-4.91877	11.7337	0.10845
						315	-3.40492		-4.89134	13.7367	0.04795		-4.89338	0	0		-4.90877	13.5046	0.13711
						316	-3.22856		-4.88134	36.1691	0.06294		-4.88338	0	0		-4.89877	24.0296	0.20332
						317	-3.07478		-4.87134	17.1592	0.03178		-4.87338	0	0		-4.88877	18.6205	0.14132
						318	-2.94304		-4.86134	24.0446	0.0337		-4.86338	0	0		-4.87877	16.7243	0.12271
						319	-2.84268		-4.85134	31.4782	0.04059		-4.85338	0	0		-4.86877	13.8831	0.10855
						320	-2.74662		-4.84134	33.6399	0.04743		-4.84338	0	0		-4.85877	23.7287	0.2036
						321	-2.63296		-4.83134	38.1131	0.05696		-4.83338	0	0		-4.84877	24.8627	0.25044
						322	-2.51356		-4.82134	42.862	0.06414		-4.82338	0	0		-4.83877	13.6553	0.12543
						323	-2.40235		-4.81134	31.3397	0.04041		-4.81338	0	0		-4.82877	23.4294	0.16362
						324	-2.29798		-4.80134	53.1113	0.03761		-4.80338	0	0		-4.81877	31.9127	0.25013
						325	-2.21813		-4.79134	43.036	0.02755		-4.79338	0	0		-4.80877	11.4701	0.10041
						326	-2.16061		-4.78134	40.6955	0.02699		-4.78338	0	0		-4.79877	11.4288	0.0948
						327	-2.14141		-4.77134	69.6598	0.03948		-4.77338	0	0		-4.78877	15.3536	0.15452
						328	-2.17005		-4.76134	73.6776	0.03606		-4.76338	0	0		-4.77877	18.7122	0.14691
						329	-2.25273		-4.75134	43.2632	0.01693		-4.75338	0	0		-4.76877	18.4516	0.17993
						330	-2.42119		-4.74134	60.3953	0.02403		-4.74338	0	0		-4.75877	16.2002	0.17267
						331	-2.67601		-4.73134	76.6122	0.03076		-4.73338	0	0		-4.74877	13.067	0.12701
						332	-3.01298		-4.72134	102.6	0.03468		-4.72338	0	0		-4.73877	43.4218	0.45877
						333	-3.45382		-4.71134	134.713	0.04631		-4.71338	0	0		-4.72877	16.4847	0.16351
						334	-4.0027		-4.70134	165.047	0.04727		-4.70338	0	0		-4.71877	6.96982	0.06301
						335	-4.63277		-4.69134	123.465	0.03632		-4.69338	0	0		-4.70877	10.8051	0.09929
						336	-5.31555		-4.68134	88.7641	0.02833		-4.68338	0	0		-4.69877	6.55529	0.06277
									-4.67134	82.848	0.02828		-4.67338	0	0		-4.68877	17.4932	0.17922
									-4.66134	16.0549	0.01385		-4.66338	0	0		-4.67877	26.1879	0.24938
									-4.65134	15.1976	0.01507		-4.65338	0	0		-4.66877	5.20807	0.05297
									-4.64134	16.2952	0.01935		-4.64338	0	0		-4.65877	66.9254	0.79623
									-4.63134	10.199	0.01319		-4.63338	0	0		-4.64877	28.8957	0.37852
									-4.62134	12.2602	0.01212		-4.62338	0	0		-4.63877	27.4757	0.3389
									-4.61134	13.9622	0.01192		-4.61338	0	0		-4.62877	22.9702	0.27763
									-4.60134	22.3453	0.01889		-4.60338	0	0		-4.61877	25.732	0.34291
									-4.59134	35.7906	0.02383		-4.59338	0	0		-4.60877	17.6321	0.22485
									-4.58134	29.5176	0.0175		-4.58338	0	0		-4.59877	12.334	0.14932
									-4.57134	57.8417	0.03921		-4.57338	0	0		-4.58877	20.1829	0.24178
									-4.56134	27.6617	0.01651		-4.56338	0	0		-4.57877	12.9034	0.17812
									-4.55134	17.2783	0.00797		-4.55338	0	0		-4.56877	25.6834	0.36448
									-4.54134	19.1256	0.00372		-4.54338	0	0		-4.55877	36.8433	0.47488
									-4.53134	32.6595	0.0027		-4.53338	0	0		-4.54877	32.7648	0.47222
									-4.52134	42.907	0.00466		-4.52338	0	0		-4.53877	30.9863	0.48697
									-4.51134	61.2011	0.00947		-4.51338	0	0		-4.52877	32.6792	0.52709
									-4.50134	22.016	0.00775		-4.50338	0	0		-4.51877	26.6191	0.43589
									-4.49134	73.4781	0.02141		-4.49338	0	0		-4.50877	26.8621	0.42463
									-4.48134	49.7526	0.01428		-4.48338	0	0		-4.49877	25.6767	0.43368
									-4.47134	80.7281	0.02975		-4.47338	0	0		-4.48877	19.5509	0.35723
									-4.46134	86.9758	0.05572		-4.46338	0	0		-4.47877	25.6267	0.40395
									-4.45134	56.6689	0.03982		-4.45338	0	0		-4.46877	28.4304	0.47053
									-4.44134	80.4942	0.05216		-4.44338	0	0		-4.45877	14.4458	0.21746
									-4.43134	75.6277	0.05615		-4.43338	0	0		-4.44877	22.4637	0.33835
									-4.42134	125.653	0.11626		-4.42338	0	0		-4.43877	21.8134	0.29998
									-4.41134	192.549	0.18064		-4.41338	0	0		-4.42877	30.3493	0.49068
									-4.40134	238.671	0.16025		-4.40338	0	0		-4.41877	30.6633	0.45482
									-4.39134	252.258	0.13604		-4.39338	0	0		-4.40877	19.0154	0.28292
									-4.38134	216.969	0.10755		-4.38338	0	0		-4.39877	25.6337	0.31035
									-4.37134	130.95	0.05177		-4.37338	0	0		-4.38877	17.0661	0.23519
									-4.36134	127.785	0.03929		-4.36338	0	0		-4.37877	28.6161	0.39968
									-4.35134	185.94	0.04431		-4.35338	0	0		-4.36877	29.6942	0.40683
									-4.34134	127.059	0.02716		-4.34338	0	0		-4.35877	21.6203	0.33218
									-4.33134	182.266	0.02368		-4.33338	0	0		-4.34877	21.6453	0.31277
									-4.32134	229.396	0.02512		-4.32338	0	0		-4.33877	19.0711	0.27914
									-4.31134	232.257	0.03159		-4.31338	0	0		-4.32877	32.6918	0.48819
									-4.30134	7.99814	0.00183		-4.30338	0	0		-4.31877	11.5871	0.17079
									-4.29134	29.0266	0.00897		-4.29338	0	0		-4.30877	12.4293	0.15449
									-4.28134	54.3805	0.01214		-4.28338	0	0		-4.29877	12.5651	0.17389
									-4.27134	66.454	0.01893		-4.27338	0	0		-4.28877	22.671	0.34861
									-4.26134	41.1502	0.01001		-4.26338	0	0		-4.27877	23.8849	0.41754
									-4.25134	38.4317	0.0064		-4.25338	0	0		-4.26877	31.7699	0.47999
									-4.24134	58.3092	0.00789		-4.24338	0	0		-4.25877	42.5833	0.61246
									-4.23134	6.05403	0.00054		-4.23338	0	0		-4.24877	38.6449	0.5133
									-4.22134	13.4748	0.00034		-4.22338	0	0		-4.23877	34.6818	0.54953
									-4.21134	20.3981	0.00045		-4.21338	0	0		-4.22877	17.3637	0.26864
									-4.20134	42.914	0.00089		-4.20338	0	0		-4.21877	19.648	0.31317
									-4.19134	32.602	0.0005		-4.19338	0	0		-4.20877	18.1316	0.3027
									-4.18134	46.0083	0.00058		-4.18338	0	0		-4.19877	11.2326	0.14073
									-4.17134	57.0639	0.00068		-4.17338	0	0		-4.18877	29.3631	0.51236
									-4.16134	52.8947	0.00048		-4.16338	0	0		-4.17877	30.809	0.48052
									-4.15134	55.5274	0.00044		-4.15338	0	0		-4.16877	9.1671	0.1419
									-4.14134	83.3643	0.00052		-4.14338	0	0		-4.15877	18.2889	0.29184
									-4.13134	149.081	0.0006		-4.13338	0	0		-4.14877	40.3151	0.74275
									-4.12134	42.9189	0.00012		-4.12338	0	0		-4.13877	26.2018	0.40941
									-4.11134	0	0		-4.11338	0	0		-4.12877	14.4849	0.27132
									-4.10134	0	0		-4.10338	0	0		-4.11877	32.639	0.54002
									-4.09134	0	0		-4.09338	0	0		-4.10877	13.4875	0.18807
									-4.08134	0	0		-4.08338	0	0		-4.09877	21.3097	0.34749
									-4.07134	0	0		-4.07338	0	0		-4.08877	44.2246	0.70705
									-4.06134	0	0		-4.06338	0	0		-4.07877	26.1923	0.38742
									-4.05134	0	0		-4.05338	0	0		-4.06877	21.5405	0.35474
									-4.04134	0	0		-4.04338	0	0		-4.05877	34.1251	0.62959
									-4.03134	0	0		-4.03338	0	0		-4.04877	33.0781	0.55437
									-4.02134	0	0		-4.02338	0	0		-4.03877	30.707	0.44288
									-4.01134	0	0		-4.01338	0	0		-4.02877	1.43529	0.02045
									-4.00134	0	0		-4.00338	0	0		-4.01877	6.79644	0.10379
									-3.99134	0	0		-3.99338	0	0		-4.00877	5.92691	0.06914
									-3.98134	0	0		-3.98338	0	0		-3.99877	28.1677	0.3903
									-3.97134	0	0		-3.97338	0	0		-3.98877	28.9371	0.49456
									-3.96134	0	0		-3.96338	0	0		-3.97877	35.5159	0.52616
									-3.95134	0	0		-3.95338	0	0		-3.96877	25.0636	0.39216
									-3.94134	0	0		-3.94338	0	0		-3.95877	48.9088	0.84984
									-3.93134	0	0		-3.93338	0	0		-3.94877	25.7047	0.40928
									-3.92134	0	0		-3.92338	0	0		-3.93877	31.1395	0.4679
									-3.91134	0	0		-3.91338	0	0		-3.92877	25.7191	0.40119
									-3.90134	0	0		-3.90338	0	0		-3.91877	35.0292	0.6731
									-3.89134	0	0		-3.89338	0	0		-3.90877	19.2877	0.32555
									-3.88134	0	0		-3.88338	0	0		-3.89877	58.2957	0.94023
									-3.87134	0	0		-3.87338	0	0		-3.88877	30.765	0.57243
									-3.86134	0	0		-3.86338	0	0		-3.87877	40.1511	0.65368
									-3.85134	0	0		-3.85338	0	0		-3.86877	34.4707	0.56592
									-3.84134	0	0		-3.84338	0	0		-3.85877	38.276	0.70257
									-3.83134	0	0		-3.83338	0	0		-3.84877	37.0222	0.69176
									-3.82134	0	0		-3.82338	0	0		-3.83877	35.0371	0.61135
									-3.81134	0	0		-3.81338	0	0		-3.82877	24.4093	0.36894
									-3.80134	0	0		-3.80338	0	0		-3.81877	38.2805	0.81569
									-3.79134	0	0		-3.79338	0	0		-3.80877	34.8462	0.7694
									-3.78134	0	0		-3.78338	0	0		-3.79877	43.8215	0.90451
									-3.77134	0	0		-3.77338	0	0		-3.78877	21.727	0.44569
									-3.76134	0	0		-3.76338	0	0		-3.77877	39.5382	0.77399
									-3.75134	0	0		-3.75338	0	0		-3.76877	15.8212	0.32782
									-3.74134	0	0		-3.74338	0	0		-3.75877	38.1586	0.83816
									-3.73134	0	0		-3.73338	0	0		-3.74877	23.3935	0.50747
									-3.72134	0	0		-3.72338	0	0		-3.73877	27.2337	0.56442
									-3.71134	0	0		-3.71338	0	0		-3.72877	39.3746	0.79247
									-3.70134	0	0		-3.70338	0	0		-3.71877	17.3231	0.40929
									-3.69134	0	0		-3.69338	0	0		-3.70877	29.9444	0.63796
									-3.68134	0	0		-3.68338	0	0		-3.69877	75.5392	1.50575
									-3.67134	0	0		-3.67338	0	0		-3.68877	30.1708	0.70234
									-3.66134	0	0		-3.66338	0	0		-3.67877	35.4892	0.83094
									-3.65134	0	0		-3.65338	0	0		-3.66877	55.5862	1.32836
									-3.64134	0	0		-3.64338	0	0		-3.65877	44.1336	1.07798
									-3.63134	0	0		-3.63338	0	0		-3.64877	23.2541	0.50438
									-3.62134	0	0		-3.62338	0	0		-3.63877	35.3729	0.679
									-3.61134	0	0		-3.61338	0	0		-3.62877	42.2905	0.91678
									-3.60134	0	0		-3.60338	0	0		-3.61877	86.8911	1.68194
									-3.59134	0	0		-3.59338	0	0		-3.60877	60.5471	1.13133
									-3.58134	0	0		-3.58338	0	0		-3.59877	39.3811	0.89121
									-3.57134	0	0		-3.57338	0	0		-3.58877	77.7055	2.10517
									-3.56134	0	0		-3.56338	0.00392	0.1195		-3.57877	55.0034	1.10029
									-3.55134	0	0		-3.55338	0.0082	0.25006		-3.56877	77.1848	1.5519
									-3.54134	0	0		-3.54338	0.00762	0.23313		-3.55877	35.9115	0.65984
									-3.53134	0	0		-3.53338	0.00618	0.18977		-3.54877	59.9847	1.27856
									-3.52134	0	0		-3.52338	0.00623	0.19157		-3.53877	38.6452	0.80531
									-3.51134	0	0		-3.51338	0.00669	0.20617		-3.52877	28.909	0.5474
									-3.50134	0	0		-3.50338	0.00715	0.22076		-3.51877	37.7157	0.66922
									-3.49134	0	0		-3.49338	0.00761	0.23538		-3.50877	43.6029	0.87225
									-3.48134	0	0		-3.48338	0.00933	0.29811		-3.49877	28.9187	0.5556
									-3.47134	0	0		-3.47338	0.01261	0.41813		-3.48877	64.1021	1.53455
									-3.46134	0	0		-3.46338	0.01398	0.46958		-3.47877	48.1855	0.93979
									-3.45134	0	0		-3.45338	0.01273	0.42605		-3.46877	40.6938	0.87037
									-3.44134	0	0		-3.44338	0.01214	0.40574		-3.45877	76.1057	1.78517
									-3.43134	0	0		-3.43338	0.01265	0.42443		-3.44877	25.6437	0.52663
									-3.42134	0	0		-3.42338	0.01317	0.44312		-3.43877	80.1484	2.27628
									-3.41134	0	0		-3.41338	0.01367	0.46186		-3.42877	62.8062	1.48636
									-3.40134	0	0		-3.40338	0.01395	0.47234		-3.41877	32.93	0.90157
									-3.39134	0	0		-3.39338	0.01349	0.4562		-3.40877	22.0183	0.57281
									-3.38134	0	0		-3.38338	0.01298	0.43993		-3.39877	16.5072	0.4097
									-3.37134	0	0		-3.37338	0.01273	0.43381		-3.38877	90.1528	2.49143
									-3.36134	0	0		-3.36338	0.01255	0.43006		-3.37877	14.4219	0.37449
									-3.35134	0	0		-3.35338	0.01265	0.43416		-3.36877	71.0551	1.92435
									-3.34134	0	0		-3.34338	0.01274	0.43827		-3.35877	59.3922	2.36856
									-3.33134	0	0		-3.33338	0.01283	0.44239		-3.34877	3.38926	0.09092
									-3.32134	0	0		-3.32338	0.01292	0.44652		-3.33877	39.7763	1.40424
									-3.31134	0	0		-3.31338	0.01308	0.45329		-3.32877	33.6525	1.02521
									-3.30134	0	0		-3.30338	0.01418	0.49064		-3.31877	37.3292	1.44803
									-3.29134	0	0		-3.29338	0.01437	0.49729		-3.30877	41.7	1.54791
									-3.28134	0	0		-3.28338	0.01391	0.48233		-3.29877	53.892	1.8466
									-3.27134	0	0		-3.27338	0.01372	0.47669		-3.28877	54.7602	1.5838
									-3.26134	0	0		-3.26338	0.01358	0.47267		-3.27877	52.086	1.46023
									-3.25134	0	0		-3.25338	0.01344	0.46865		-3.26877	77.5018	2.17979
									-3.24134	0	0		-3.24338	0.0133	0.46459		-3.25877	34.48	0.84712
									-3.23134	0.01962	0.27278		-3.23338	0.01484	0.48918		-3.24877	43.6914	0.97989
									-3.22134	0.0512	0.71392		-3.22338	0.01687	0.52117		-3.23877	44.0535	1.18284
									-3.21134	0.03835	0.54102		-3.21338	0.022	0.6592		-3.22877	41.5692	1.34959
									-3.20134	0.0384	0.54643		-3.20338	0.02205	0.64176		-3.21877	26.2936	0.5303
									-3.19134	0.04247	0.60781		-3.19338	0.02219	0.6268		-3.20877	6.70595	0.14483
									-3.18134	0.04546	0.65436		-3.18338	0.02247	0.6162		-3.19877	38.0131	1.19509
									-3.17134	0.0396	0.57764		-3.17338	0.02276	0.60551		-3.18877	39.3372	1.54019
									-3.16134	0.03782	0.55937		-3.16338	0.03269	0.74562		-3.17877	81.9095	2.68618
									-3.15134	0.0384	0.57188		-3.15338	0.0493	0.9965		-3.16877	140.325	4.21151
									-3.14134	0.03899	0.58437		-3.14338	0.04552	0.93132		-3.15877	14.8188	0.63481
									-3.13134	0.03956	0.59687		-3.13338	0.02796	0.68831		-3.14877	40.6051	1.47871
									-3.12134	0.04051	0.61524		-3.12338	0.01892	0.53167		-3.13877	56.493	1.37492
									-3.11134	0.04065	0.62311		-3.11338	0.0204	0.54476		-3.12877	75.4296	1.66564
									-3.10134	0.03737	0.58297		-3.10338	0.02221	0.56937		-3.11877	36.5528	0.74277
									-3.09134	0.03667	0.57756		-3.09338	0.0241	0.59476		-3.10877	51.2105	0.90959
									-3.08134	0.03642	0.57812		-3.08338	0.03603	0.79508		-3.09877	57.2204	1.02413
									-3.07134	0.03616	0.57857		-3.07338	0.06308	1.27381		-3.08877	37.4054	0.95821
									-3.06134	0.0359	0.57895		-3.06338	0.09088	1.80465		-3.07877	42.5795	1.29902
									-3.05134	0.04212	0.68733		-3.05338	0.0916	1.91305		-3.06877	21.4896	0.48329
									-3.04134	0.04044	0.66307		-3.04338	0.05836	1.22919		-3.05877	39.2684	0.98734
									-3.03134	0.03877	0.63887		-3.03338	0.03448	0.72331		-3.04877	23.3484	0.53787
									-3.02134	0.0371	0.61481		-3.02338	0.03885	0.82743		-3.03877	47.7792	1.07569
									-3.01134	0.03375	0.56645		-3.01338	0.0436	0.93631		-3.02877	59.1715	1.32324
									-3.00134	0.03883	0.66384		-3.00338	0.04714	1.01735		-3.01877	66.3591	1.90266
									-2.99134	0.03327	0.57303		-2.99338	0.0541	1.17138		-3.00877	69.193	2.68348
									-2.98134	0.02976	0.51706		-2.98338	0.08495	1.82296		-2.99877	22.8898	0.99943
									-2.97134	0.02661	0.46708		-2.97338	0.12415	2.70944		-2.98877	53.6636	2.76789
									-2.96134	0.02515	0.44594		-2.96338	0.0601	1.42524		-2.97877	17.6391	0.60824
									-2.95134	0.02722	0.48589		-2.95338	0.03765	0.83125		-2.96877	31.8313	0.71707
									-2.94134	0.02927	0.52565		-2.94338	0.03818	0.85342		-2.95877	65.3804	1.26939
									-2.93134	0.03131	0.56529		-2.93338	0.03973	0.90476		-2.94877	79.388	1.83069
									-2.92134	0.03333	0.60476		-2.92338	0.04148	0.95885		-2.93877	14.6541	0.29496
									-2.91134	0.03532	0.64409		-2.91338	0.04301	1.00457		-2.92877	19.669	0.42915
									-2.90134	0.03731	0.68328		-2.90338	0.05954	1.35624		-2.91877	24.5859	0.57168
									-2.89134	0.0457	0.8548		-2.89338	0.07716	1.71291		-2.90877	29.4052	0.72254
									-2.88134	0.02822	0.53252		-2.88338	0.06926	1.4924		-2.89877	41.0751	1.10354
									-2.87134	0.0301	0.57295		-2.87338	0.04802	1.03184		-2.88877	11.0231	0.54588
									-2.86134	0.03288	0.63087		-2.86338	0.04722	1.01446		-2.87877	18.5066	1.14377
									-2.85134	0.03563	0.68836		-2.85338	0.04414	0.95653		-2.86877	25.6734	1.69351
									-2.84134	0.03355	0.65295		-2.84338	0.04066	0.89034		-2.85877	32.136	2.04255
									-2.83134	0.02907	0.5708		-2.83338	0.03707	0.82062		-2.84877	32.3757	2.29025
									-2.82134	0.02898	0.57266		-2.82338	0.03533	0.8171		-2.83877	10.9866	0.89981
									-2.81134	0.02889	0.57455		-2.81338	0.05519	1.35272		-2.82877	18.5577	1.43454
									-2.80134	0.02881	0.57647		-2.80338	0.05985	1.36776		-2.81877	21.8208	1.56341
									-2.79134	0.02873	0.57946		-2.79338	0.05862	1.34882		-2.80877	23.8638	1.68204
									-2.78134	0.02865	0.58256		-2.78338	0.05857	1.35091		-2.79877	22.329	1.44181
									-2.77134	0.02879	0.58941		-2.77338	0.05762	1.33569		-2.78877	52.101	1.99205
									-2.76134	0.02949	0.60715		-2.76338	0.05557	1.29911		-2.77877	24.0519	1.58873
									-2.75134	0.03019	0.62487		-2.75338	0.05484	1.28238		-2.76877	13.3915	1.21339
									-2.74134	0.04045	0.84754		-2.74338	0.05486	1.30924		-2.75877	10.6058	1.27146
									-2.73134	0.0395	0.83554		-2.73338	0.05695	1.41538		-2.74877	9.39088	1.41745
									-2.72134	0.03187	0.6723		-2.72338	0.06192	1.51544		-2.73877	10.0946	1.68616
									-2.71134	0.03503	0.74323		-2.71338	0.06353	1.52433		-2.72877	39.3264	4.94835
									-2.70134	0.03819	0.81417		-2.70338	0.0618	1.47012		-2.71877	27.7208	3.90712
									-2.69134	0.04161	0.89041		-2.69338	0.06107	1.43805		-2.70877	20.7504	3.27764
									-2.68134	0.03957	0.8483		-2.68338	0.06047	1.40878		-2.69877	11.6492	1.64526
									-2.67134	0.03443	0.73774		-2.67338	0.05988	1.3795		-2.68877	8.80761	1.14952
									-2.66134	0.02943	0.62982		-2.66338	0.0605	1.37571		-2.67877	14.6271	1.86715
									-2.65134	0.02442	0.52187		-2.65338	0.07308	1.59056		-2.66877	69.2935	7.32552
									-2.64134	0.01942	0.414		-2.64338	0.04856	1.11882		-2.65877	14.7727	2.30924
									-2.63134	0.01444	0.30618		-2.63338	0.04422	1.10265		-2.64877	12.1392	3.27923
									-2.62134	0.01204	0.25475		-2.62338	0.04546	1.11205		-2.63877	8.39692	2.24212
									-2.61134	0.01299	0.27159		-2.61338	0.04674	1.12178		-2.62877	7.16586	1.7498
									-2.60134	0.01408	0.29113		-2.60338	0.04805	1.13178		-2.61877	5.89391	1.29422
									-2.59134	0.01519	0.31069		-2.59338	0.04939	1.14211		-2.60877	7.72832	1.73125
									-2.58134	0.01632	0.33027		-2.58338	0.05075	1.15268		-2.59877	9.59096	1.97581
									-2.57134	0.01746	0.34986		-2.57338	0.05818	1.3017		-2.58877	12.5443	2.43617
									-2.56134	0.03859	0.83452		-2.56338	0.05938	1.3528		-2.57877	17.3878	3.219
									-2.55134	0.05318	1.07719		-2.55338	0.06694	1.51862		-2.56877	6.75739	1.3831
									-2.54134	0.096	1.65132		-2.54338	0.04922	1.09347		-2.55877	1.27986	0.38329
									-2.53134	0.13131	2.00946		-2.53338	0.04823	1.04989		-2.54877	0.93823	0.27776
									-2.52134	0.16572	2.12744		-2.52338	0.0529	1.14018		-2.53877	4.11107	0.95501
									-2.51134	0.07156	1.03273		-2.51338	0.06228	1.30998		-2.52877	5.9984	1.60514
									-2.50134	0.0682	0.9718		-2.50338	0.06991	1.42699		-2.51877	4.30659	1.368
									-2.49134	0.06474	0.91038		-2.49338	0.07767	1.54226		-2.50877	4.13481	1.40573
									-2.48134	0.06908	0.93985		-2.48338	0.10017	1.96192		-2.49877	3.97148	1.44749
									-2.47134	0.07466	0.98703		-2.47338	0.13845	2.71441		-2.48877	3.80433	1.48949
									-2.46134	0.07973	1.03222		-2.46338	0.07317	1.38157		-2.47877	3.63517	1.53168
									-2.45134	0.08515	1.06653		-2.45338	0.05856	1.19644		-2.46877	3.4842	1.60731
									-2.44134	0.0909	1.13301		-2.44338	0.06026	1.19166		-2.45877	3.37164	1.74481
									-2.43134	0.0964	1.1983		-2.43338	0.08298	1.49463		-2.44877	2.41387	1.72808
									-2.42134	0.10175	1.26322		-2.42338	0.08435	1.43947		-2.43877	0.91425	0.81434
									-2.41134	0.10453	1.2943		-2.41338	0.10396	1.64774		-2.42877	0.98845	0.93403
									-2.40134	0.10719	1.30496		-2.40338	0.11814	1.81411		-2.41877	1.11953	1.1066
									-2.39134	0.12006	1.46463		-2.39338	0.11081	1.73609		-2.40877	1.23672	1.27777
									-2.38134	0.16719	2.08271		-2.38338	0.11321	1.56425		-2.39877	1.33943	1.44539
									-2.37134	0.1889	2.46594		-2.37338	0.10188	1.1942		-2.38877	1.42774	1.60948
									-2.36134	0.16904	2.42479		-2.36338	0.11826	1.48203		-2.37877	1.42141	1.58407
									-2.35134	0.12405	1.80442		-2.35338	0.11961	1.51004		-2.36877	1.39338	1.51128
									-2.34134	0.12908	1.84965		-2.34338	0.11885	1.50758		-2.35877	1.4279	1.68814
									-2.33134	0.11008	1.60233		-2.33338	0.11357	1.26349		-2.34877	1.31733	1.60999
									-2.32134	0.0921	1.35875		-2.32338	0.12233	1.34909		-2.33877	1.25765	1.59879
									-2.31134	0.07681	1.1486		-2.31338	0.08159	1.07864		-2.32877	1.28031	1.64503
									-2.30134	0.0677	1.04113		-2.30338	0.08747	1.20495		-2.31877	1.45348	1.7927
									-2.29134	0.08571	1.22989		-2.29338	0.09938	1.24617		-2.30877	1.4272	1.55077
									-2.28134	0.1264	1.66282		-2.28338	0.10707	1.34771		-2.29877	1.13661	0.79376
									-2.27134	0.13113	1.72368		-2.27338	0.15783	2.1369		-2.28877	1.2842	0.75061
									-2.26134	0.14097	1.84818		-2.26338	0.17103	2.23461		-2.27877	1.43564	0.70577
									-2.25134	0.15075	1.97685		-2.25338	0.16679	2.21331		-2.26877	1.59106	0.65919
									-2.24134	0.16228	2.15565		-2.24338	0.15561	2.16342		-2.25877	1.75985	0.63539
									-2.23134	0.08919	1.11312		-2.23338	0.14365	2.07342		-2.24877	1.93471	0.6154
									-2.22134	0.08064	1.00134		-2.22338	0.14556	2.02872		-2.23877	2.11342	0.59422
									-2.21134	0.08088	1.00355		-2.21338	0.13334	1.89537		-2.22877	2.29619	0.57182
									-2.20134	0.08099	1.00521		-2.20338	0.12441	1.81236		-2.21877	2.6933	0.6418
									-2.19134	0.08094	1.00629		-2.19338	0.11509	1.71243		-2.20877	4.43565	1.08009
									-2.18134	0.08761	1.11939		-2.18338	0.1057	1.6109		-2.19877	6.03515	1.42595
									-2.17134	0.06949	0.93588		-2.17338	0.10353	1.58784		-2.18877	7.95334	1.941
									-2.16134	0.08397	1.14245		-2.16338	0.18484	2.67341		-2.17877	9.72686	2.03204
									-2.15134	0.11547	1.57755		-2.15338	0.21556	3.02022		-2.16877	6.29653	1.32496
									-2.14134	0.13917	1.93385		-2.14338	0.20271	2.95785		-2.15877	14.5299	1.9214
									-2.13134	0.15577	2.1923		-2.13338	0.116	1.74151		-2.14877	18.7418	2.41692
									-2.12134	0.16352	2.45173		-2.12338	0.10854	1.63353		-2.13877	12.0249	2.10871
									-2.11134	0.0878	1.32958		-2.11338	0.10764	1.58173		-2.12877	8.86756	1.98745
									-2.10134	0.08844	1.37609		-2.10338	0.11107	1.60472		-2.11877	4.27503	1.10964
									-2.09134	0.08778	1.39225		-2.09338	0.11419	1.62659		-2.10877	2.85768	0.92526
									-2.08134	0.10652	1.65155		-2.08338	0.11656	1.65516		-2.09877	2.13019	0.77405
									-2.07134	0.14059	2.211		-2.07338	0.13636	2.06059		-2.08877	1.89074	0.7844
									-2.06134	0.13503	2.14313		-2.06338	0.13499	2.053		-2.07877	2.05672	0.94422
									-2.05134	0.12397	1.96236		-2.05338	0.12627	1.94628		-2.06877	2.28863	1.18505
									-2.04134	0.11041	1.7204		-2.04338	0.13705	2.11544		-2.05877	1.85928	1.13321
									-2.03134	0.12671	1.80447		-2.03338	0.15028	2.2689		-2.04877	1.76842	1.23112
									-2.02134	0.10996	1.50893		-2.02338	0.16134	2.36981		-2.03877	1.67697	1.33859
									-2.01134	0.12977	1.68791		-2.01338	0.12285	1.66244		-2.02877	1.58182	1.4476
									-2.00134	0.10446	1.36905		-2.00338	0.12316	1.61698		-2.01877	1.42028	1.40354
									-1.99134	0.10325	1.37024		-1.99338	0.12405	1.59198		-2.00877	1.28946	1.35593
									-1.98134	0.10232	1.37904		-1.98338	0.10315	1.41935		-1.99877	1.17335	1.3226
									-1.97134	0.10406	1.42417		-1.97338	0.10717	1.50293		-1.98877	1.07307	1.31542
									-1.96134	0.10392	1.46788		-1.96338	0.1426	1.99951		-1.97877	0.99137	1.30915
									-1.95134	0.09638	1.40981		-1.95338	0.11553	1.64205		-1.96877	0.95466	1.41862
									-1.94134	0.08888	1.35187		-1.94338	0.11054	1.59936		-1.95877	0.91433	1.51444
									-1.93134	0.08144	1.29387		-1.93338	0.11144	1.62253		-1.94877	0.87271	1.60784
									-1.92134	0.07404	1.23596		-1.92338	0.11094	1.55419		-1.93877	0.80035	1.60251
									-1.91134	0.06464	1.13784		-1.91338	0.111	1.53704		-1.92877	0.72961	1.59621
									-1.90134	0.05253	0.96547		-1.90338	0.13894	1.85006		-1.91877	0.70042	1.68864
									-1.89134	0.05069	0.94159		-1.89338	0.12508	1.7708		-1.90877	0.67098	1.78077
									-1.88134	0.07771	1.43368		-1.88338	0.12607	1.87921		-1.89877	0.64273	1.87337
									-1.87134	0.09073	1.70544		-1.87338	0.13478	2.23039		-1.88877	0.64613	2.09381
									-1.86134	0.11642	2.14602		-1.86338	0.12924	2.15977		-1.87877	0.52582	1.73374
									-1.85134	0.18845	3.12098		-1.85338	0.12553	2.0081		-1.86877	0.52765	1.86858
									-1.84134	0.1258	2.394		-1.84338	0.12612	1.87171		-1.85877	0.53129	2.01263
									-1.83134	0.1202	2.26459		-1.83338	0.14629	1.96708		-1.84877	0.74131	2.91543
									-1.82134	0.12418	2.26315		-1.82338	0.08423	1.3087		-1.83877	0.73211	3.10084
									-1.81134	0.1188	2.14186		-1.81338	0.08672	1.3154		-1.82877	0.55331	2.12994
									-1.80134	0.15766	2.72783		-1.80338	0.12048	1.82571		-1.81877	0.47797	1.78978
									-1.79134	0.03269	0.5244		-1.79338	0.14955	2.49541		-1.80877	0.40284	1.5238
									-1.78134	0.03752	0.60467		-1.78338	0.15584	2.7952		-1.79877	0.38176	1.50563
									-1.77134	0.04534	0.72911		-1.77338	0.13539	2.37185		-1.78877	0.35169	1.45953
									-1.76134	0.05306	0.85326		-1.76338	0.13027	2.24824		-1.77877	0.33009	1.43687
									-1.75134	0.06069	0.9771		-1.75338	0.14597	2.2974		-1.76877	0.28741	1.25665
									-1.74134	0.07589	1.30319		-1.74338	0.13097	2.10978		-1.75877	0.24529	1.0342
									-1.73134	0.11591	2.05908		-1.73338	0.13046	2.1243		-1.74877	0.25682	1.08071
									-1.72134	0.11866	2.13594		-1.72338	0.1545	2.40359		-1.73877	0.28023	1.28955
									-1.71134	0.11143	2.05082		-1.71338	0.13534	2.10865		-1.72877	0.30666	1.55762
									-1.70134	0.0932	1.73465		-1.70338	0.12627	1.86573		-1.71877	0.30785	1.53746
									-1.69134	0.09091	1.64324		-1.69338	0.12026	1.73811		-1.70877	0.31068	1.52013
									-1.68134	0.08217	1.45462		-1.68338	0.11943	1.73021		-1.69877	0.27512	1.29953
									-1.67134	0.07376	1.26864		-1.67338	0.12343	1.82335		-1.68877	0.29552	1.36902
									-1.66134	0.06553	1.08306		-1.66338	0.11258	1.54229		-1.67877	0.32684	1.50234
									-1.65134	0.05747	0.9264		-1.65338	0.13825	1.83428		-1.66877	0.35571	1.62653
									-1.64134	0.11481	1.8796		-1.64338	0.12061	1.75958		-1.65877	0.50609	2.23095
									-1.63134	0.10489	1.67146		-1.63338	0.11596	1.77818		-1.64877	0.4794	2.06636
									-1.62134	0.10061	1.63288		-1.62338	0.11165	1.70799		-1.63877	0.41208	1.79433
									-1.61134	0.09643	1.59473		-1.61338	0.13087	1.92518		-1.62877	0.36033	1.60375
									-1.60134	0.09235	1.55712		-1.60338	0.11994	1.83911		-1.61877	0.49908	2.18313
									-1.59134	0.08406	1.45189		-1.59338	0.11811	1.83065		-1.60877	0.6704	2.97029
									-1.58134	0.0824	1.45088		-1.58338	0.12321	1.87384		-1.59877	0.43387	1.93285
									-1.57134	0.08095	1.45168		-1.57338	0.11767	1.57163		-1.58877	0.37559	1.7066
									-1.56134	0.10101	1.95003		-1.56338	0.10802	1.4758		-1.57877	0.36574	1.67438
									-1.55134	0.11477	2.10325		-1.55338	0.10974	1.50444		-1.56877	0.37503	1.75256
									-1.54134	0.08355	1.51205		-1.54338	0.11861	1.77727		-1.55877	0.36626	1.73133
									-1.53134	0.09101	1.64826		-1.53338	0.15729	1.96775		-1.54877	0.32475	1.54511
									-1.52134	0.10072	2.35665		-1.52338	0.17344	2.14407		-1.53877	0.29903	1.45472
									-1.51134	0.10085	2.08491		-1.51338	0.20601	2.32774		-1.52877	0.28046	1.39418
									-1.50134	0.08296	1.6068		-1.50338	0.21565	2.32715		-1.51877	0.26186	1.31806
									-1.49134	0.07195	1.34129		-1.49338	0.23228	2.42967		-1.50877	0.19783	1.04463
									-1.48134	0.07335	1.32233		-1.48338	0.24467	2.46287		-1.49877	0.24011	1.26404
									-1.47134	0.07773	1.3605		-1.47338	0.23325	2.26235		-1.48877	0.32184	1.66271
									-1.46134	0.08224	1.39918		-1.46338	0.22891	2.42553		-1.47877	0.31772	1.6333
									-1.45134	0.09212	1.53301		-1.45338	0.22054	2.38668		-1.46877	0.32252	1.65096
									-1.44134	0.11105	1.80904		-1.44338	0.26147	3.08732		-1.45877	0.3364	1.71612
									-1.43134	0.12931	2.02807		-1.43338	0.27455	3.46534		-1.44877	0.32626	1.64606
									-1.42134	0.1578	2.33782		-1.42338	0.27116	3.41501		-1.43877	0.23938	1.25009
									-1.41134	0.1791	2.4671		-1.41338	0.23585	3.03087		-1.42877	0.23432	1.22241
									-1.40134	0.15782	2.1984		-1.40338	0.199	2.36516		-1.41877	0.23245	1.21007
									-1.39134	0.18677	2.35642		-1.39338	0.1739	1.78312		-1.40877	0.22982	1.19766
									-1.38134	0.20416	2.44466		-1.38338	0.15617	1.42065		-1.39877	0.25277	1.38812
									-1.37134	0.3383	3.2706		-1.37338	0.1594	1.51165		-1.38877	0.42596	2.75045
									-1.36134	0.39996	3.2981		-1.36338	0.18205	1.75745		-1.37877	0.4593	2.91015
									-1.35134	0.16091	1.6603		-1.35338	0.1917	1.87024		-1.36877	0.32579	1.91147
									-1.34134	0.15425	1.59118		-1.34338	0.21633	2.24332		-1.35877	0.21973	1.29838
									-1.33134	0.14776	1.51422		-1.33338	0.24059	2.60171		-1.34877	0.27636	1.52305
									-1.32134	0.14182	1.43787		-1.32338	0.26595	2.89765		-1.33877	0.38643	2.24082
									-1.31134	0.13645	1.36201		-1.31338	0.31933	3.46035		-1.32877	0.61711	3.81544
									-1.30134	0.13242	1.29868		-1.30338	0.32655	3.0362		-1.31877	0.41842	2.54153
									-1.29134	0.20611	1.79039		-1.29338	0.35502	3.09412		-1.30877	0.31609	1.72382
									-1.28134	0.13714	1.33613		-1.28338	0.3265	2.85628		-1.29877	0.38661	1.84934
									-1.27134	0.12797	1.32524		-1.27338	0.25436	1.92454		-1.28877	0.53102	2.50739
									-1.26134	0.1642	1.54505		-1.26338	0.18899	1.44083		-1.27877	0.56932	2.71924
									-1.25134	0.23431	2.29644		-1.25338	0.21017	1.66098		-1.26877	0.521	2.49295
									-1.24134	0.31346	3.46443		-1.24338	0.23796	2.08896		-1.25877	0.40574	1.99904
									-1.23134	0.3032	3.58486		-1.23338	0.25667	2.4506		-1.24877	0.45205	2.10501
									-1.22134	0.25575	2.0559		-1.22338	0.30165	2.52826		-1.23877	0.14969	0.84465
									-1.21134	0.24264	1.7101		-1.21338	0.30472	2.58847		-1.22877	0.07868	0.54561
									-1.20134	0.24954	1.81044		-1.20338	0.2716	2.33175		-1.21877	0.18192	1.00803
									-1.19134	0.30205	2.29865		-1.19338	0.25159	2.18739		-1.20877	0.25453	1.30019
									-1.18134	0.30778	2.39451		-1.18338	0.23949	2.17583		-1.19877	0.31537	1.55572
									-1.17134	0.30284	2.37501		-1.17338	0.21839	2.30478		-1.18877	0.36295	1.74067
									-1.16134	0.36599	2.99632		-1.16338	0.19936	2.15224		-1.17877	0.40986	1.93371
									-1.15134	0.33088	3.21509		-1.15338	0.18047	1.95308		-1.16877	0.44717	2.13782
									-1.14134	0.30176	3.18343		-1.14338	0.18305	1.88038		-1.15877	0.39652	1.89879
									-1.13134	0.2751	2.99419		-1.13338	0.20322	1.99342		-1.14877	0.31267	1.43052
									-1.12134	0.25763	2.6451		-1.12338	0.28431	3.65635		-1.13877	0.29882	1.321
									-1.11134	0.25822	2.53893		-1.11338	0.2901	2.81713		-1.12877	0.3736	1.64369
									-1.10134	0.2482	2.27793		-1.10338	0.32692	3.01003		-1.11877	0.4758	2.13089
									-1.09134	0.24055	2.0361		-1.09338	0.3732	3.25172		-1.10877	0.65848	2.96659
									-1.08134	0.23577	1.8472		-1.08338	0.35848	3.2303		-1.09877	0.52384	2.38069
									-1.07134	0.23541	1.81209		-1.07338	0.44856	4.6277		-1.08877	0.45146	2.04693
									-1.06134	0.28981	2.23635		-1.06338	0.3482	4.09843		-1.07877	0.43284	1.96695
									-1.05134	0.21917	1.83305		-1.05338	0.28629	2.56549		-1.06877	0.47522	2.1488
									-1.04134	0.18806	1.84579		-1.04338	0.2582	2.38418		-1.05877	1.0082	4.66058
									-1.03134	0.19801	2.06614		-1.03338	0.26555	2.68145		-1.04877	0.41652	1.83382
									-1.02134	0.20521	2.20185		-1.02338	0.25423	2.65578		-1.03877	0.62254	2.30876
									-1.01134	0.2079	2.34579		-1.01338	0.23833	2.52821		-1.02877	0.54285	1.94013
									-1.00134	0.22651	2.59127		-1.00338	0.27687	2.69475		-1.01877	0.44218	1.60432
									-0.99134	0.21733	2.61613		-0.99338	0.27217	2.86068		-1.00877	0.46014	1.69281
									-0.98134	0.19887	2.44884		-0.98338	0.26496	2.73838		-0.99877	0.46572	1.72814
									-0.97134	0.18146	2.28755		-0.97338	0.24052	2.66011		-0.98877	0.40449	1.48577
									-0.96134	0.17684	2.33293		-0.96338	0.22384	2.25255		-0.97877	0.35179	1.34032
									-0.95134	0.18049	2.45529		-0.95338	0.22987	2.2923		-0.96877	0.29952	1.19397
									-0.94134	0.19001	2.16715		-0.94338	0.24182	2.34352		-0.95877	0.21835	0.95457
									-0.93134	0.14778	1.75585		-0.93338	0.25543	2.40863		-0.94877	0.41657	1.62666
									-0.92134	0.13018	1.6312		-0.92338	0.26054	2.39997		-0.93877	0.46662	1.85304
									-0.91134	0.13358	2.18483		-0.91338	0.25286	2.27601		-0.92877	0.43823	1.81901
									-0.90134	0.36649	3.79556		-0.90338	0.26343	2.38199		-0.91877	0.34835	1.57444
									-0.89134	0.29088	3.18571		-0.89338	0.24464	2.28785		-0.90877	0.26554	1.28472
									-0.88134	0.31692	3.32858		-0.88338	0.24992	2.37196		-0.89877	0.8432	3.58039
									-0.87134	0.34243	3.47101		-0.87338	0.24657	2.30283		-0.88877	0.51277	2.41626
									-0.86134	0.35963	3.42227		-0.86338	0.2625	2.37468		-0.87877	0.54344	2.78475
									-0.85134	0.38993	4.28419		-0.85338	0.31126	2.78908		-0.86877	0.53815	2.91446
									-0.84134	0.2937	3.81049		-0.84338	0.32311	3.00465		-0.85877	0.61434	3.25129
									-0.83134	0.19944	2.98383		-0.83338	0.33429	3.11887		-0.84877	0.54651	3.02434
									-0.82134	0.06499	1.21688		-0.82338	0.26414	2.81669		-0.83877	0.35878	2.29686
									-0.81134	0.06222	1.15641		-0.81338	0.26599	2.82242		-0.82877	0.28723	1.98098
									-0.80134	0.07195	1.26709		-0.80338	0.26929	2.84387		-0.81877	0.53584	2.9044
									-0.79134	0.23279	2.61472		-0.79338	0.27493	2.90756		-0.80877	0.59241	3.13738
									-0.78134	0.22134	2.34824		-0.78338	0.27665	2.90963		-0.79877	0.5179	2.79926
									-0.77134	0.21494	2.0608		-0.77338	0.23711	2.68619		-0.78877	0.54343	2.86412
									-0.76134	0.22089	1.92146		-0.76338	0.22532	2.61659		-0.77877	0.55019	2.90251
									-0.75134	0.24163	2.03963		-0.75338	0.22814	2.73491		-0.76877	0.56697	2.96265
									-0.74134	0.28492	2.26783		-0.74338	0.22276	2.63659		-0.75877	0.5289	2.49021
									-0.73134	0.26449	2.17203		-0.73338	0.34457	3.81167		-0.74877	0.56232	2.50569
									-0.72134	0.30887	3.02157		-0.72338	0.2289	2.70532		-0.73877	0.56977	2.45264
									-0.71134	0.267	2.66565		-0.71338	0.18386	2.05207		-0.72877	0.5851	2.39364
									-0.70134	0.28032	2.66		-0.70338	0.21571	2.43637		-0.71877	0.60435	2.4296
									-0.69134	0.33688	2.98325		-0.69338	0.26364	2.95094		-0.70877	0.67328	2.62395
									-0.68134	0.30312	3.0316		-0.68338	0.26564	2.80919		-0.69877	0.67469	2.58606
									-0.67134	0.06619	0.77119		-0.67338	0.24569	2.57632		-0.68877	0.61583	2.34526
									-0.66134	0.05178	0.59995		-0.66338	0.24494	2.52681		-0.67877	0.55674	2.13045
									-0.65134	0.0687	0.90079		-0.65338	0.2527	2.43426		-0.66877	0.52689	2.02172
									-0.64134	0.08413	1.07169		-0.64338	0.34076	3.04234		-0.65877	0.53646	2.06008
									-0.63134	0.10036	1.24335		-0.63338	0.3159	3.16053		-0.64877	0.54793	2.18894
									-0.62134	0.11685	1.40595		-0.62338	0.26322	2.55926		-0.63877	0.56225	2.27589
									-0.61134	0.14099	1.65158		-0.61338	0.34073	2.9202		-0.62877	0.54814	2.23352
									-0.60134	0.17914	2.01038		-0.60338	0.27274	2.63625		-0.61877	0.55314	2.2667
									-0.59134	0.22165	2.39077		-0.59338	0.24561	2.45935		-0.60877	0.59692	2.42886
									-0.58134	0.26112	2.70804		-0.58338	0.23543	2.4952		-0.59877	0.41952	1.84291
									-0.57134	0.2132	2.20074		-0.57338	0.21647	2.42929		-0.58877	0.63267	2.7684
									-0.56134	0.24187	2.62621		-0.56338	0.26742	3.2436		-0.57877	0.62466	2.78458
									-0.55134	0.27396	3.0832		-0.55338	0.28643	3.00471		-0.56877	0.53672	2.42016
									-0.54134	0.38245	4.56887		-0.54338	0.18655	1.87538		-0.55877	0.55645	2.52932
									-0.53134	0.49127	5.66428		-0.53338	0.34925	3.2251		-0.54877	0.57288	2.53034
									-0.52134	0.43441	5.14592		-0.52338	0.25426	2.56723		-0.53877	0.49624	2.22847
									-0.51134	0.28789	3.73814		-0.51338	0.2099	2.20263		-0.52877	0.42306	1.93935
									-0.50134	0.26405	3.31312		-0.50338	0.20724	2.30916		-0.51877	0.55043	2.33613
									-0.49134	0.2518	3.18709		-0.49338	0.22195	2.79162		-0.50877	0.65018	2.57975
									-0.48134	0.23055	2.88928		-0.48338	0.24013	3.35848		-0.49877	0.87948	3.52357
									-0.47134	0.21186	2.60426		-0.47338	0.26394	3.74944		-0.48877	0.64398	2.62744
									-0.46134	0.1985	2.38401		-0.46338	0.24506	2.73508		-0.47877	0.64533	2.57468
									-0.45134	0.18629	2.17497		-0.45338	0.24055	2.49566		-0.46877	0.56525	2.28274
									-0.44134	0.18113	2.0635		-0.44338	0.23792	2.2996		-0.45877	0.49907	2.00853
									-0.43134	0.1922	2.17705		-0.43338	0.23819	2.17267		-0.44877	0.50004	2.16012
									-0.42134	0.18774	2.0736		-0.42338	0.28995	2.2498		-0.43877	0.47089	2.06265
									-0.41134	0.17076	1.92311		-0.41338	0.23083	1.66295		-0.42877	0.49588	2.14089
									-0.40134	0.20601	2.4735		-0.40338	0.37147	4.00093		-0.41877	0.69202	2.87339
									-0.39134	0.24298	2.90923		-0.39338	0.38898	4.17665		-0.40877	0.62375	2.79347
									-0.38134	0.18573	2.57105		-0.38338	0.32816	3.35889		-0.39877	0.22515	1.1814
									-0.37134	0.14958	2.15884		-0.37338	0.31243	3.17412		-0.38877	0.2139	1.11929
									-0.36134	0.13598	1.98825		-0.36338	0.34143	3.45417		-0.37877	0.23499	1.2053
									-0.35134	0.1322	1.90941		-0.35338	0.47515	4.38513		-0.36877	0.2847	1.4493
									-0.34134	0.13127	1.84209		-0.34338	0.37503	2.75525		-0.35877	0.74958	3.48967
									-0.33134	0.13021	1.77535		-0.33338	0.3993	2.80277		-0.34877	0.99797	4.155
									-0.32134	0.13734	1.76283		-0.32338	0.43847	2.86463		-0.33877	0.88397	3.62846
									-0.31134	0.16932	1.88843		-0.31338	0.40836	2.68773		-0.32877	0.7378	3.13213
									-0.30134	0.16589	1.85348		-0.30338	0.41325	3.05069		-0.31877	0.57953	2.45611
									-0.29134	0.16289	1.84242		-0.29338	0.42082	3.13416		-0.30877	0.65762	2.71199
									-0.28134	0.16613	1.93342		-0.28338	0.41464	3.02841		-0.29877	0.66983	2.69749
									-0.27134	0.17643	2.06452		-0.27338	0.44054	3.17815		-0.28877	0.71465	2.85889
									-0.26134	0.19292	2.44309		-0.26338	0.39328	2.95264		-0.27877	0.59374	2.37062
									-0.25134	0.18337	2.31845		-0.25338	0.33843	2.71499		-0.26877	0.60384	2.40681
									-0.24134	0.23659	2.75755		-0.24338	0.38369	3.61724		-0.25877	0.59636	2.36158
									-0.23134	0.29379	4.1249		-0.23338	0.45565	3.44707		-0.24877	0.6591	2.67484
									-0.22134	0.2554	3.66097		-0.22338	0.53624	3.67185		-0.23877	0.5788	2.46128
									-0.21134	0.25988	3.71137		-0.21338	0.33883	2.71085		-0.22877	0.57625	2.53663
									-0.20134	0.25642	3.61743		-0.20338	0.30419	2.44001		-0.21877	0.5835	2.61559
									-0.19134	0.21721	3.20457		-0.19338	0.28645	2.29559		-0.20877	0.55967	2.49311
									-0.18134	0.20243	2.91098		-0.18338	0.33747	2.44828		-0.19877	0.6073	2.73436
									-0.17134	0.19945	2.83482		-0.17338	0.4626	2.99065		-0.18877	0.5626	2.59986
									-0.16134	0.1989	2.77388		-0.16338	0.62244	3.80071		-0.17877	0.68253	2.91146
									-0.15134	0.2032	2.79905		-0.15338	0.67816	4.0702		-0.16877	0.77155	3.08201
									-0.14134	0.21034	2.94317		-0.14338	0.65321	4.22398		-0.15877	0.77966	2.95459
									-0.13134	0.22358	3.3705		-0.13338	0.64048	4.44888		-0.14877	0.7534	2.71023
									-0.12134	0.20699	3.08057		-0.12338	0.58333	3.98177		-0.13877	0.97002	3.49959
									-0.11134	0.22454	3.22692		-0.11338	0.55078	3.80697		-0.12877	0.88909	3.31742
									-0.10134	0.24388	3.24426		-0.10338	0.45618	3.27648		-0.11877	0.80971	2.98632
									-0.09134	0.24025	3.11827		-0.09338	0.5284	3.71505		-0.10877	0.62199	2.25289
									-0.08134	0.24986	3.07739		-0.08338	0.40183	2.63134		-0.09877	0.68966	2.65717
									-0.07134	0.25856	3.15253		-0.07338	0.41372	2.77342		-0.08877	0.69389	2.6275
									-0.06134	0.25695	3.11951		-0.06338	0.60498	3.69224		-0.07877	0.84747	3.12833
									-0.05134	0.28706	3.2275		-0.05338	0.62181	3.84525		-0.06877	0.7635	2.84701
									-0.04134	0.2685	2.67587		-0.04338	0.64373	4.27725		-0.05877	0.78779	2.95708
									-0.03134	0.32143	2.53118		-0.03338	0.53825	3.49023		-0.04877	0.91005	3.46404
									-0.02134	0.4106	2.73824		-0.02338	0.50735	3.24981		-0.03877	0.72723	2.82589
									-0.01134	0.43361	2.70285		-0.01338	0.44378	3.19486		-0.02877	0.55684	2.19623
									-0.00134	0.48096	2.90867		-0.00338	0.37718	3.18531		-0.01877	0.52811	2.07052
									0.00866	0.53361	3.18538		0.00662	0.33825	3.57148		-0.00877	0.54258	2.14219
									0.01866	0.53747	3.44219		0.01662	0.27274	2.42974		0.00123	0.56837	2.24805
									0.02866	0.52221	4.01994		0.02662	0.37869	2.504		0.01123	0.60109	2.31954
									0.03866	0.46129	3.524		0.03662	0.4984	2.99252		0.02123	0.65021	2.45312
									0.04866	0.36394	2.77672		0.04662	0.64333	3.5478		0.03123	0.69915	2.60282
									0.05866	0.41393	3.76752		0.05662	0.69401	3.82251		0.04123	0.69713	2.62973
									0.06866	0.38139	3.72312		0.06662	0.58417	3.62176		0.05123	0.60097	2.45754
									0.07866	0.30654	3.35051		0.07662	0.64545	3.84034		0.06123	0.59551	2.52004
									0.08866	0.3182	2.79815		0.08662	0.64628	4.07032		0.07123	0.7854	3.28876
									0.09866	0.4655	3.67494		0.09662	0.48418	3.17789		0.08123	0.66801	2.4875
									0.10866	0.51968	3.77822		0.10662	0.37164	2.57794		0.09123	0.65828	2.34264
									0.11866	0.44431	3.09367		0.11662	0.35322	2.481		0.10123	0.63247	2.20955
									0.12866	0.36942	2.4087		0.12662	0.51746	3.51645		0.11123	0.64346	2.2255
									0.13866	0.47784	2.49624		0.13662	0.55945	3.87919		0.12123	0.78994	2.68965
									0.14866	0.58621	2.89712		0.14662	0.6361	4.56847		0.13123	0.73953	2.48596
									0.15866	0.6333	3.15597		0.15662	0.41428	3.49875		0.14123	0.65689	2.16082
									0.16866	0.7208	3.47132		0.16662	0.59865	3.90374		0.15123	0.68898	2.17478
									0.17866	0.9937	4.76982		0.17662	0.22964	1.7656		0.16123	0.78838	2.39115
									0.18866	0.47762	3.23829		0.18662	0.24857	1.8605		0.17123	0.92214	2.58215
									0.19866	0.3937	3.24063		0.19662	0.32481	2.15852		0.18123	1.10831	3.03172
									0.20866	0.36221	3.20365		0.20662	0.86249	5.15486		0.19123	1.29697	3.67623
									0.21866	0.51577	3.96892		0.21662	0.74901	4.47634		0.20123	0.82717	2.19832
									0.22866	0.44588	2.87637		0.22662	0.79944	4.84423		0.21123	0.55272	1.52751
									0.23866	0.35697	2.55835		0.23662	0.66074	4.53271		0.22123	1.05229	3.27089
									0.24866	0.37219	2.91571		0.24662	0.63757	4.80549		0.23123	2.87317	8.70801
									0.25866	0.37917	3.10841		0.25662	0.72014	5.1151		0.24123	0.76566	2.20699
									0.26866	0.31124	2.4548		0.26662	0.62082	4.60376		0.25123	1.17316	3.36445
									0.27866	0.30827	2.56371		0.27662	0.60568	4.32193		0.26123	1.20335	3.01508
									0.28866	0.32847	2.81207		0.28662	0.97498	7.92743		0.27123	0.86484	2.13642
									0.29866	0.54237	3.34505		0.29662	0.62148	5.86231		0.28123	1.27025	3.1098
									0.30866	0.47561	3.06641		0.30662	0.30781	2.66338		0.29123	1.23352	3.03848
									0.31866	0.43194	2.81948		0.31662	0.35785	3.3132		0.30123	0.87769	2.14896
									0.32866	0.39342	2.55347		0.32662	0.30711	2.60866		0.31123	0.67998	1.75341
									0.33866	0.52191	3.11551		0.33662	0.31731	2.60777		0.32123	0.62445	1.74805
									0.34866	0.48184	3.16609		0.34662	0.37533	3.04655		0.33123	1.7845	4.60381
									0.35866	0.39573	2.88304		0.35662	0.47946	3.13099		0.34123	1.64038	4.1169
									0.36866	0.39423	2.78804		0.36662	0.69055	4.29923		0.35123	1.14409	2.96817
									0.37866	0.44217	3.06517		0.37662	0.85951	5.49614		0.36123	1.05377	2.77668
									0.38866	0.5113	3.57271		0.38662	0.90658	5.49762		0.37123	1.59692	4.38669
									0.39866	0.55273	3.92782		0.39662	0.63292	3.62104		0.38123	0.98392	2.67896
									0.40866	0.8784	5.60687		0.40662	0.52782	3.28875		0.39123	1.28856	3.50875
									0.41866	0.73854	4.62168		0.41662	0.55397	3.60023		0.40123	1.13937	3.11837
									0.42866	0.67117	4.2954		0.42662	0.53386	3.55358		0.41123	1.53651	4.16801
									0.43866	0.69586	4.25267		0.43662	0.49446	3.31995		0.42123	1.14348	3.0886
									0.44866	0.60492	3.5125		0.44662	0.59082	3.76879		0.43123	1.2564	3.37816
									0.45866	0.532	3.03387		0.45662	0.54607	3.59822		0.44123	1.19439	3.1367
									0.46866	0.49231	2.94364		0.46662	0.53423	3.31945		0.45123	1.37222	3.63782
									0.47866	0.52293	3.28458		0.47662	0.43375	3.52088		0.46123	1.43202	3.94224
									0.48866	0.50876	3.4483		0.48662	0.40277	3.95399		0.47123	1.42878	3.86665
									0.49866	0.49102	3.61586		0.49662	0.34097	2.66308		0.48123	1.80158	4.86257
									0.50866	0.54842	4.50404		0.50662	0.38155	2.86495		0.49123	1.4554	3.79105
									0.51866	0.672	6.03551		0.51662	0.50521	3.566		0.50123	1.40287	3.59811
									0.52866	0.72595	6.28068		0.52662	0.77303	5.69104		0.51123	1.44162	3.6851
									0.53866	0.62355	4.80297		0.53662	0.72176	5.11201		0.52123	1.39041	3.58676
									0.54866	0.3121	2.3643		0.54662	0.61659	4.47964		0.53123	1.49148	3.87249
									0.55866	0.31374	2.20181		0.55662	0.44215	3.11238		0.54123	1.62982	4.41781
									0.56866	0.32409	2.18742		0.56662	0.42615	2.91234		0.55123	1.30225	3.39185
									0.57866	0.35445	2.31587		0.57662	0.46962	3.14257		0.56123	1.47336	3.9187
									0.58866	0.38584	2.45195		0.58662	0.57537	3.64869		0.57123	1.31116	3.41032
									0.59866	0.43819	2.72932		0.59662	0.56888	3.75175		0.58123	1.26468	3.23371
									0.60866	0.52065	3.0659		0.60662	0.61108	4.15694		0.59123	1.12711	2.76705
									0.61866	0.509	3.15278		0.61662	0.7594	4.79623		0.60123	1.32139	3.44701
									0.62866	0.63138	4.15616		0.62662	0.69085	4.37137		0.61123	1.08718	2.85205
									0.63866	0.56281	3.60534		0.63662	0.54414	3.57071		0.62123	1.13193	3.02411
									0.64866	0.54491	3.48383		0.64662	0.61029	4.4495		0.63123	0.98675	2.77835
									0.65866	0.53296	3.40022		0.65662	0.68555	5.16498		0.64123	1.00151	2.92574
									0.66866	0.51976	3.31598		0.66662	0.68062	5.11629		0.65123	1.12999	3.2666
									0.67866	0.5553	3.60247		0.67662	0.63639	4.85018		0.66123	1.35273	3.8634
									0.68866	0.57553	3.74526		0.68662	0.63626	4.4056		0.67123	1.21992	3.34552
									0.69866	0.61492	4.01741		0.69662	0.4302	3.16702		0.68123	1.07757	2.92497
									0.70866	0.63926	4.25075		0.70662	0.36472	2.74548		0.69123	1.48926	3.9436
									0.71866	0.66635	4.63065		0.71662	0.35222	2.60587		0.70123	0.99339	2.57146
									0.72866	0.66544	4.67632		0.72662	0.35304	2.51874		0.71123	0.91671	2.36468
									0.73866	0.51491	3.39341		0.73662	0.35856	2.50544		0.72123	0.90453	2.31614
									0.74866	0.53642	3.45973		0.74662	0.4568	2.86494		0.73123	0.93621	2.3178
									0.75866	0.5349	3.44534		0.75662	0.45381	3.22303		0.74123	1.47597	3.32778
									0.76866	0.75366	4.7347		0.76662	0.43506	3.30878		0.75123	1.4165	3.32697
									0.77866	0.77518	4.67112		0.77662	0.46799	3.51277		0.76123	1.67386	4.13141
									0.78866	0.72126	4.49593		0.78662	0.56212	4.24512		0.77123	1.42432	3.65194
									0.79866	0.72517	4.71425		0.79662	0.74971	5.84932		0.78123	1.20675	3.0971
									0.80866	0.74787	4.96715		0.80662	0.71023	4.16547		0.79123	1.53017	3.87961
									0.81866	0.63935	4.17093		0.81662	0.56671	3.69894		0.80123	1.30217	3.24153
									0.82866	0.6529	4.28495		0.82662	0.45013	3.0882		0.81123	1.36536	3.55353
									0.83866	0.46333	3.33296		0.83662	0.38345	2.68141		0.82123	1.22344	3.28027
									0.84866	0.27432	2.31559		0.84662	0.31817	2.2877		0.83123	1.34276	3.54624
									0.85866	0.253	2.31929		0.85662	0.28373	2.08949		0.84123	1.65144	4.24973
									0.86866	0.23155	2.32591		0.86662	0.27026	2.0686		0.85123	2.23548	5.71217
									0.87866	0.22373	2.49745		0.87662	0.27618	2.23889		0.86123	1.19335	2.63416
									0.88866	0.23821	2.85526		0.88662	0.2143	1.68845		0.87123	1.274	2.91428
									0.89866	0.40592	5.02127		0.89662	0.2562	2.04818		0.88123	1.98768	4.69982
									0.90866	0.55366	5.46123		0.90662	0.23924	1.90557		0.89123	1.14706	2.35537
									0.91866	0.78239	6.19162		0.91662	0.28691	2.46393		0.90123	1.2441	2.53419
									0.92866	0.42314	3.10541		0.92662	0.30419	2.59404		0.91123	1.12908	2.32796
									0.93866	0.48089	3.48509		0.93662	0.31881	2.74102		0.92123	0.66645	1.20992
									0.94866	0.1675	1.26105		0.94662	0.32249	2.68146		0.93123	1.45335	2.50157
									0.95866	0.17473	1.24767		0.95662	0.38515	3.08809		0.94123	1.32911	2.17092
									0.96866	0.1965	1.35297		0.96662	0.36407	3.1025		0.95123	2.4921	4.30668
									0.97866	0.24049	1.65887		0.97662	0.37563	2.88959		0.96123	1.03417	1.50127
									0.98866	0.28787	2.05546		0.98662	0.37878	2.80051		0.97123	1.6728	2.08418
									0.99866	0.33576	2.4504		0.99662	0.50527	3.85586		0.98123	2.25923	3.34734
									1.00866	0.38412	2.84335		1.00662	0.49464	3.4322		0.99123	1.33663	2.04535
									1.01866	0.37867	2.5312		1.01662	0.46846	3.30391		1.00123	2.56496	3.54009
									1.02866	0.41586	2.68547		1.02662	0.40754	2.96051		1.01123	2.55583	3.25149
									1.03866	0.39691	2.5926		1.03662	0.40139	3.03615		1.02123	1.7313	2.42992
									1.04866	0.51867	3.07721		1.04662	0.48498	3.93659		1.03123	2.33547	3.18606
									1.05866	0.28667	1.90408		1.05662	0.60622	5.00617		1.04123	2.1214	2.61956
									1.06866	0.34587	2.59348		1.06662	0.54661	4.15327		1.05123	4.30407	5.42966
									1.07866	0.42875	3.39015		1.07662	0.39678	3.4054		1.06123	2.59534	2.84964
									1.08866	0.36633	2.77135		1.08662	0.38403	2.95297		1.07123	2.24106	1.79003
									1.09866	0.33602	2.64274		1.09662	0.37877	3.02004		1.08123	1.84126	1.60237
									1.10866	0.32085	2.65109		1.10662	0.38195	2.94882		1.09123	4.57762	3.50315
									1.11866	0.302	2.21705		1.11662	0.38977	2.95738		1.10123	4.37348	2.10767
									1.12866	0.32374	2.44977		1.12662	0.36311	2.67174		1.11123	5.9888	2.89432
									1.13866	0.29391	2.21535		1.13662	0.36337	2.55557		1.12123	3.25209	1.50592
									1.14866	0.27058	1.98287		1.14662	0.37285	2.50229		1.13123	18.5709	4.26531
									1.15866	0.26833	1.9778		1.15662	0.38739	2.43758		1.14123	15.4547	2.37375
									1.16866	0.27244	2.02781		1.16662	0.51079	2.81556		1.15123	29.265	2.41786
									1.17866	0.32608	2.34748		1.17662	0.48356	2.70714		1.16123	8.94012	1.34249
									1.18866	0.3288	2.41529		1.18662	0.50691	2.7674		1.17123	19.5985	4.73733
									1.19866	0.33286	2.52176		1.19662	0.58238	2.91829		1.18123	5.45068	2.33367
									1.20866	0.3425	2.69371		1.20662	0.68082	3.16659		1.19123	7.21766	3.94755
									1.21866	0.34724	2.79162		1.21662	0.74112	3.42222		1.20123	8.60075	5.14303
									1.22866	0.35202	2.88908		1.22662	0.48985	2.32633		1.21123	2.14679	1.52732
									1.23866	0.33728	2.81422		1.23662	0.55607	2.57975		1.22123	7.56925	4.4482
									1.24866	0.30161	2.5717		1.24662	0.63828	2.93533		1.23123	2.90364	1.62809
									1.25866	0.26697	2.25034		1.25662	0.90998	4.12998		1.24123	6.62004	3.78029
									1.26866	0.31208	2.53637		1.26662	0.64666	3.14865		1.25123	4.71923	2.60601
									1.27866	0.35787	2.82175		1.27662	0.45173	2.6503		1.26123	5.49634	2.69561
									1.28866	0.36588	3.12109		1.28662	0.33892	2.02614		1.27123	8.44295	4.25823
									1.29866	0.37698	3.11613		1.29662	0.38705	2.18945		1.28123	8.19172	4.9136
									1.30866	0.56294	4.04599		1.30662	0.5611	2.86403		1.29123	2.96694	1.71375
									1.31866	0.70597	4.45997		1.31662	0.54142	2.8012		1.30123	4.86172	2.22666
									1.32866	0.72022	3.99397		1.32662	0.35977	1.96035		1.31123	6.00092	2.20949
									1.33866	0.57234	3.83544		1.33662	0.41493	2.16749		1.32123	4.20717	1.44176
									1.34866	0.45589	3.46544		1.34662	0.49339	2.45244		1.33123	5.81606	2.316
									1.35866	0.47152	3.46608		1.35662	0.60366	2.79932		1.34123	16.0252	3.00421
									1.36866	0.43488	2.66539		1.36662	0.67463	3.19331		1.35123	7.05332	1.44318
									1.37866	0.36117	1.79813		1.37662	0.67092	3.23748		1.36123	4.57717	0.76396
									1.38866	0.33993	1.46609		1.38662	0.82506	3.75199		1.37123	9.86104	1.44682
									1.39866	0.37932	1.36089		1.39662	0.89642	3.72989		1.38123	5.25442	0.54549
									1.40866	0.44773	1.38471		1.40662	0.66651	2.41077		1.39123	17.5874	3.05796
									1.41866	0.54245	1.47188		1.41662	0.5295	2.1355		1.40123	12.1563	2.1388
									1.42866	0.63231	1.55512		1.42662	0.54899	2.62787		1.41123	19.1575	3.57668
									1.43866	0.73113	1.75045		1.43662	0.52609	2.58348		1.42123	14.4628	3.73604
									1.44866	0.74606	1.81661		1.44662	0.56531	2.67074		1.43123	19.1788	3.45945
									1.45866	0.79864	2.07205		1.45662	0.60955	2.72901		1.44123	10.4352	2.27821
									1.46866	0.91404	2.56747		1.46662	0.57049	2.57043		1.45123	16.8826	3.37885
									1.47866	0.76281	2.15973		1.47662	0.60413	3.05851		1.46123	13.0739	2.37924
									1.48866	0.7177	2.11767		1.48662	0.59593	2.88574		1.47123	8.53865	1.83664
									1.49866	0.70768	2.16848		1.49662	0.40701	2.11313		1.48123	6.1901	1.56708
									1.50866	0.64858	2.1672		1.50662	0.40578	2.15896		1.49123	10.6527	1.92367
									1.51866	0.59276	2.09214		1.51662	0.4154	2.22783		1.50123	4.30138	1.14608
									1.52866	0.60183	2.13745		1.52662	0.48922	2.41147		1.51123	7.01245	1.61813
									1.53866	0.67166	2.30396		1.53662	0.49067	2.4991		1.52123	12.3153	2.63617
									1.54866	0.78046	2.57981		1.54662	0.58735	2.89764		1.53123	5.17834	1.02529
									1.55866	0.93214	3.02199		1.55662	0.56531	2.79758		1.54123	15.6881	2.81688
									1.56866	1.09342	3.56749		1.56662	0.64334	3.02449		1.55123	20.6079	3.48398
									1.57866	1.06713	3.60194		1.57662	0.77442	3.39973		1.56123	12.4164	2.17714
									1.58866	1.20216	4.57967		1.58662	0.82486	3.4965		1.57123	15.5543	3.06569
									1.59866	0.9218	4.09924		1.59662	0.81678	3.61389		1.58123	16.4512	3.1269
									1.60866	0.2606	1.61969		1.60662	0.76152	3.61349		1.59123	13.3839	2.10367
									1.61866	0.29936	1.8637		1.61662	0.61282	3.03845		1.60123	15.1665	2.62292
									1.62866	0.34936	2.13217		1.62662	0.4724	2.2349		1.61123	23.1636	4.19493
									1.63866	0.401	2.34566		1.63662	0.45889	2.32363		1.62123	20.6758	2.72659
									1.64866	0.32179	1.645		1.64662	0.4434	2.49151		1.63123	18.5679	2.61955
									1.65866	0.28588	1.44419		1.65662	0.49908	2.60716		1.64123	22.4452	2.81969
									1.66866	0.21856	0.99361		1.66662	0.60899	2.79215		1.65123	11.7636	1.54094
									1.67866	0.21183	0.92612		1.67662	0.6277	2.94773		1.66123	30.8927	3.13165
									1.68866	0.23113	1.05386		1.68662	0.6716	3.14151		1.67123	29.2843	3.49674
									1.69866	0.25962	1.20985		1.69662	0.83234	3.81772		1.68123	20.9489	1.79889
									1.70866	0.29422	1.3872		1.70662	0.72978	3.6081		1.69123	30.5419	3.16365
									1.71866	0.32642	1.56746		1.71662	0.47338	2.49613		1.70123	23.2181	2.49339
									1.72866	0.37113	1.78829		1.72662	0.3845	2.01464		1.71123	15.9028	2.15098
									1.73866	0.39812	1.95617		1.73662	0.34954	1.87045		1.72123	21.4514	2.58378
									1.74866	0.38263	2.00386		1.74662	0.41465	3.32901		1.73123	20.8295	2.57353
									1.75866	0.37316	2.20406		1.75662	0.31356	2.24138		1.74123	17.3432	2.04713
									1.76866	0.34638	2.08384		1.76662	0.33952	2.22717		1.75123	24.4412	3.2632
									1.77866	0.32532	2.2181		1.77662	0.44626	2.4869		1.76123	19.8523	2.59471
									1.78866	0.27148	1.59251		1.78662	0.69058	3.30676		1.77123	24.3166	3.03811
									1.79866	0.35928	2.09475		1.79662	0.68582	3.20612		1.78123	10.5751	1.581
									1.80866	0.40682	2.10356		1.80662	0.82464	3.77826		1.79123	16.8789	2.10338
									1.81866	0.40679	2.03391		1.81662	0.69677	3.36283		1.80123	17.4515	2.55533
									1.82866	0.404	1.96286		1.82662	0.75319	3.42495		1.81123	17.8762	2.50861
									1.83866	0.31263	1.60192		1.83662	0.68132	3.40375		1.82123	13.1472	1.77383
									1.84866	0.28679	1.48148		1.84662	0.65164	3.27307		1.83123	17.7806	2.43694
									1.85866	0.26134	1.35942		1.85662	0.58563	3.02098		1.84123	25.3639	2.75819
									1.86866	0.23628	1.2358		1.86662	0.56293	2.94139		1.85123	27.3309	2.93028
									1.87866	0.22671	1.17674		1.87662	0.62158	3.04919		1.86123	26.8163	2.79308
									1.88866	0.2325	1.18069		1.88662	0.67626	3.0965		1.87123	21.0852	2.17057
									1.89866	0.23101	1.11903		1.89662	0.63237	3.11028		1.88123	28.412	2.59975
									1.90866	0.22609	1.02993		1.90662	0.92314	3.67887		1.89123	32.2804	2.63084
									1.91866	0.22429	0.97139		1.91662	0.59224	2.52682		1.90123	20.6924	1.78847
									1.92866	0.22804	0.97285		1.92662	0.48591	2.68777		1.91123	26.5181	2.59809
									1.93866	0.23219	0.97773		1.93662	0.61874	2.85768		1.92123	21.7435	1.9709
									1.94866	0.23638	0.98297		1.94662	0.61858	2.91468		1.93123	25.1175	2.19578
									1.95866	0.24241	0.99267		1.95662	0.61144	2.92364		1.94123	29.1097	2.39718
									1.96866	0.25188	1.00698		1.96662	0.65796	3.05537		1.95123	29.2083	2.70875
									1.97866	0.26198	1.02025		1.97662	0.69585	3.15047		1.96123	34.1163	2.79066
									1.98866	0.27315	1.03397		1.98662	0.87538	3.61925		1.97123	25.6821	2.06629
									1.99866	0.28733	1.05548		1.99662	0.89281	4.09335		1.98123	29.8973	2.24733
									2.00866	0.26583	0.91404		2.00662	0.99683	4.53825		1.99123	54.0222	3.71832
									2.01866	0.44448	1.37553		2.01662	0.90683	4.44006		2.00123	43.0796	3.106
									2.02866	0.51543	1.5633		2.02662	0.81916	4.20243		2.01123	36.755	2.46955
									2.03866	0.55762	1.67283		2.03662	0.69128	3.63893		2.02123	45.5994	3.05758
									2.04866	0.58845	1.75055		2.04662	0.6258	3.04013		2.03123	40.3051	2.68747
									2.05866	0.61953	1.82788		2.05662	0.64267	3.01158		2.04123	46.5893	2.73245
									2.06866	0.65088	1.90482		2.06662	0.76084	3.20451		2.05123	47.6296	3.16371
									2.07866	0.6473	1.79592		2.07662	0.77586	3.16734		2.06123	43.4041	2.86952
									2.08866	0.57976	1.62998		2.08662	0.77153	3.23138		2.07123	37.8273	2.33361
									2.09866	0.84196	2.26334		2.09662	0.83028	4.0651		2.08123	43.9615	2.76089
									2.10866	1.26859	3.19122		2.10662	0.89934	3.5617		2.09123	49.807	3.29899
									2.11866	1.44435	3.42482		2.11662	1.18414	4.06224		2.10123	36.8488	2.15516
									2.12866	1.91161	4.2772		2.12662	1.04444	3.54871		2.11123	41.557	2.21721
									2.13866	1.66601	3.78199		2.13662	1.01406	3.33647		2.12123	53.2033	2.47615
									2.14866	1.20699	2.80983		2.14662	0.91206	2.96505		2.13123	56.6094	2.48356
									2.15866	1.41346	3.61831		2.15662	0.83835	2.83672		2.14123	45.604	1.82619
									2.16866	1.82059	4.85357		2.16662	0.78216	2.61088		2.15123	67.0728	3.01928
									2.17866	2.44824	6.15699		2.17662	0.81957	2.67022		2.16123	56.2161	2.50157
									2.18866	1.81516	4.84534		2.18662	0.84119	2.66706		2.17123	74.488	2.83331
									2.19866	1.09871	3.15907		2.19662	0.82272	2.44223		2.18123	77.9002	2.95263
									2.20866	0.52055	2.09306		2.20662	0.8222	2.41962		2.19123	76.9531	2.69504
									2.21866	0.76366	2.93723		2.21662	0.8583	2.5616		2.20123	99.6715	2.84481
									2.22866	0.87333	3.45871		2.22662	0.78599	2.33467		2.21123	96.9549	2.26271
									2.23866	1.26011	4.46594		2.23662	0.81355	2.40744		2.22123	106.745	2.74672
									2.24866	1.82768	6.53275		2.24662	0.98093	2.89398		2.23123	76.0774	2.14369
									2.25866	1.58338	5.84154		2.25662	0.9342	2.84377		2.24123	92.2633	2.30693
									2.26866	1.41586	5.31835		2.26662	0.68239	2.29786		2.25123	91.8278	2.08076
									2.27866	0.83983	3.19172		2.27662	0.69985	2.37155		2.26123	118.918	3.67798
									2.28866	0.64629	2.40467		2.28662	0.80977	2.72659		2.27123	124.01	3.36691
									2.29866	0.81227	3.13405		2.29662	2.05935	5.6585		2.28123	106.455	2.49731
									2.30866	0.89024	3.1238		2.30662	0.77017	2.41027		2.29123	109.866	2.25201
									2.31866	0.93799	3.17887		2.31662	1.07057	2.9605		2.30123	103.082	2.35414
									2.32866	1.249	4.05406		2.32662	0.79799	2.18211		2.31123	109.847	2.38542
									2.33866	1.61679	5.62276		2.33662	1.71346	4.7468		2.32123	102.43	2.2157
									2.34866	1.41574	4.24317		2.34662	0.96204	2.43239		2.33123	81.1841	1.85521
									2.35866	1.58474	4.77258		2.35662	0.99742	2.46283		2.34123	122.776	2.94522
									2.36866	1.64607	4.72544		2.36662	0.86527	2.15954		2.35123	115.653	2.80608
									2.37866	1.64877	4.7079		2.37662	0.87158	2.17659		2.36123	91.0281	2.42694
									2.38866	1.71644	4.87509		2.38662	0.73698	1.82673		2.37123	65.866	1.76366
									2.39866	1.39109	3.84851		2.39662	0.76514	1.93012		2.38123	83.7448	2.04797
									2.40866	1.28506	3.56332		2.40662	0.90449	2.52289		2.39123	86.3345	2.1711
									2.41866	1.42784	3.95805		2.41662	1.07842	3.14662		2.40123	101.266	2.40958
									2.42866	1.82354	5.59769		2.42662	1.30821	3.8284		2.41123	117.728	2.58662
									2.43866	1.85138	6.11083		2.43662	1.02373	3.11744		2.42123	132.023	2.7224
									2.44866	1.64071	4.71165		2.44662	1.37365	3.86879		2.43123	164.811	3.04894
									2.45866	1.62326	4.77912		2.45662	0.83958	2.31869		2.44123	152.696	3.0128
									2.46866	1.57276	4.72103		2.46662	0.88306	2.26753		2.45123	136.838	2.91866
									2.47866	1.50102	4.44909		2.47662	0.99386	2.44993		2.46123	144.801	2.40856
									2.48866	1.56729	4.58294		2.48662	1.09203	2.61268		2.47123	132.678	2.25178
									2.49866	3.12032	10.0721		2.49662	1.07873	2.45756		2.48123	105.417	2.16356
									2.50866	1.8579	6.13646		2.50662	1.21008	2.88721		2.49123	152.945	2.824
									2.51866	1.81636	5.90864		2.51662	1.19138	2.95063		2.50123	103.915	1.48851
									2.52866	1.98928	5.8624		2.52662	0.87942	2.26745		2.51123	151.909	2.09901
									2.53866	1.97918	6.04917		2.53662	0.66256	1.73186		2.52123	185.494	2.58584
									2.54866	2.00067	5.81347		2.54662	0.52749	1.39323		2.53123	244.089	3.77226
									2.55866	1.44278	4.04663		2.55662	0.49422	1.31059		2.54123	156.716	2.36269
									2.56866	1.49276	4.26327		2.56662	0.39409	1.08603		2.55123	144.102	2.0902
									2.57866	1.23412	3.80599		2.57662	0.37099	1.02682		2.56123	147.473	2.19921
									2.58866	1.21109	3.92735		2.58662	0.46166	1.18139		2.57123	168.467	2.45927
									2.59866	1.17392	4.0027		2.59662	0.57963	1.43941		2.58123	167.836	2.48353
									2.60866	1.32534	4.83073		2.60662	0.73248	1.81252		2.59123	168.361	2.5172
									2.61866	2.08717	6.83654		2.61662	1.04109	2.60154		2.60123	126.004	1.90707
									2.62866	2.62768	8.04378		2.62662	1.30009	3.51563		2.61123	154.051	2.18699
									2.63866	2.51534	7.14173		2.63662	1.0681	2.6311		2.62123	160.443	2.45101
									2.64866	2.84848	8.02425		2.64662	1.09203	2.61861		2.63123	149.927	2.60584
									2.65866	2.45775	6.91751		2.65662	1.13042	2.65724		2.64123	137.557	2.69479
									2.66866	1.95426	5.63639		2.66662	0.9813	2.35247		2.65123	104.414	2.57338
									2.67866	2.05624	6.84651		2.67662	1.03694	2.58666		2.66123	87.4905	2.49759
									2.68866	1.75567	4.98845		2.68662	0.48224	1.19286		2.67123	92.2423	2.52316
									2.69866	1.7034	5.07222		2.69662	0.35045	0.92273		2.68123	102.483	2.50748
									2.70866	1.62142	4.68698		2.70662	0.28672	0.78233		2.69123	122.61	2.65995
									2.71866	1.56846	4.52238		2.71662	0.25087	0.6491		2.70123	81.5607	2.27449
									2.72866	1.46072	4.63706		2.72662	0.39585	1.06085		2.71123	86.9179	2.63884
									2.73866	1.12143	3.90938		2.73662	0.38037	0.9213		2.72123	87.6397	3.01335
									2.74866	1.08465	3.79894		2.74662	0.4149	0.98134		2.73123	61.559	2.26496
									2.75866	1.21909	4.20379		2.75662	0.73865	1.61031		2.74123	76.943	2.82474
									2.76866	1.25618	4.39378		2.76662	0.94482	2.06807		2.75123	66.9311	2.16869
									2.77866	1.29657	4.42552		2.77662	1.0048	2.16902		2.76123	57.7857	1.90612
									2.78866	1.17316	3.68901		2.78662	1.02445	2.18646		2.77123	90.8739	2.76941
									2.79866	1.19043	3.6313		2.79662	0.95609	2.07023		2.78123	70.2441	2.13307
									2.80866	1.18849	3.76364		2.80662	0.94769	2.04236		2.79123	65.946	2.24057
									2.81866	1.34682	4.31529		2.81662	1.28441	2.7146		2.80123	87.0712	2.9243
									2.82866	1.44403	4.21186		2.82662	1.44901	3.02469		2.81123	55.1518	1.82207
									2.83866	1.47144	3.87047		2.83662	1.34067	2.87983		2.82123	42.1532	1.60573
									2.84866	1.45442	3.57846		2.84662	1.20474	2.60923		2.83123	46.4693	2.00642
									2.85866	1.46289	3.4117		2.85662	0.99552	2.11022		2.84123	52.2015	2.53719
									2.86866	1.67103	3.92614		2.86662	0.99273	2.09561		2.85123	41.674	2.37591
									2.87866	1.60999	3.97331		2.87662	0.9634	1.98878		2.86123	53.7535	3.00945
									2.88866	1.55401	4.06323		2.88662	0.99973	2.08694		2.87123	36.3555	2.4026
									2.89866	1.78707	4.93294		2.89662	1.01051	2.19587		2.88123	39.1718	2.89462
									2.90866	2.20002	7.13148		2.90662	1.43618	3.37915		2.89123	46.0727	3.09289
									2.91866	1.33602	3.88503		2.91662	1.04392	2.21124		2.90123	31.1773	2.20261
									2.92866	1.10099	3.12897		2.92662	1.13452	2.36634		2.91123	56.7003	4.37973
									2.93866	1.00126	2.73587		2.93662	1.1477	2.39184		2.92123	39.4206	3.29454
									2.94866	1.10591	2.85689		2.94662	1.49065	3.06928		2.93123	21.0788	1.87876
									2.95866	0.86546	2.29888		2.95662	1.44568	2.89999		2.94123	39.4107	3.65932
									2.96866	0.84724	2.26913		2.96662	1.61216	3.13553		2.95123	23.5515	2.31601
									2.97866	0.83295	2.23878		2.97662	1.50171	2.84482		2.96123	37.195	3.68369
									2.98866	0.81297	2.18024		2.98662	1.92143	3.36531		2.97123	27.9615	2.8554
									2.99866	0.81975	2.111		2.99662	1.35703	2.82173		2.98123	24.9654	2.78076
									3.00866	0.71972	1.82378		3.00662	1.29443	2.61709		2.99123	23.7971	2.70472
									3.01866	0.69311	1.87107		3.01662	1.30583	2.59806		3.00123	23.0634	2.81855
									3.02866	0.79889	2.33646		3.02662	1.24901	2.47162		3.01123	21.9053	2.75343
									3.03866	0.94866	2.92782		3.03662	1.22104	2.5047		3.02123	24.8945	3.1093
									3.04866	1.15861	3.83414		3.04662	1.09374	2.38104		3.03123	17.6262	2.32712
									3.05866	1.27588	4.29838		3.05662	1.30881	2.94487		3.04123	18.6274	2.58142
									3.06866	1.10331	3.71019		3.06662	1.23176	2.73881		3.05123	9.57181	1.49907
									3.07866	1.15571	3.71184		3.07662	1.31099	2.72105		3.06123	19.2133	3.14432
									3.08866	1.21602	3.78973		3.08662	1.36859	2.74196		3.07123	13.5796	2.32374
									3.09866	1.3394	4.08141		3.09662	1.53292	3.14387		3.08123	6.69425	1.0316
									3.10866	1.44813	4.28813		3.10662	1.30866	2.7087		3.09123	17.5623	2.83396
									3.11866	1.50001	3.94733		3.11662	1.02813	2.13492		3.10123	20.6177	3.50911
									3.12866	1.70161	3.94042		3.12662	1.08213	2.23164		3.11123	7.08426	1.38908
									3.13866	1.59348	3.77705		3.13662	1.68986	3.90156		3.12123	10.9716	2.42908
									3.14866	0.99341	3.03327		3.14662	1.86781	4.37778		3.13123	13.7487	3.25172
									3.15866	1.01285	3.07035		3.15662	1.64953	3.6834		3.14123	6.10505	1.49496
									3.16866	0.931	2.81882		3.16662	1.10624	2.72628		3.15123	5.56535	1.44196
									3.17866	0.85791	2.71506		3.17662	1.17744	2.90063		3.16123	10.0734	2.61841
									3.18866	0.73192	2.54265		3.18662	1.24827	3.16233		3.17123	9.9528	2.57901
									3.19866	0.75656	2.57009		3.19662	1.25705	3.06734		3.18123	6.01715	1.50625
									3.20866	0.79219	2.56913		3.20662	1.51318	3.99557		3.19123	1.15022	0.28385
									3.21866	0.84179	2.57414		3.21662	1.62135	3.81708		3.20123	0.08115	0.01925
									3.22866	0.82017	2.29556		3.22662	1.66607	3.75724		3.21123	0	0
									3.23866	0.78025	2.11051		3.23662	1.42262	3.1416		3.22123	0	0
									3.24866	0.74482	1.95215		3.24662	1.26805	2.81981		3.23123	0	0
									3.25866	0.72268	1.84678		3.25662	1.22481	2.73839		3.24123	0	0
									3.26866	0.74705	1.84524		3.26662	1.18192	2.67152		3.25123	0	0
									3.27866	0.77845	1.87345		3.27662	1.44757	3.4527		3.26123	0	0
									3.28866	0.89837	2.22781		3.28662	1.13783	2.88377		3.27123	0	0
									3.29866	0.90092	2.15491		3.29662	1.22081	3.52809		3.28123	0	0
									3.30866	0.93307	2.19088		3.30662	1.45225	4.54519		3.29123	0	0
									3.31866	0.97174	2.23848		3.31662	1.1315	3.3965		3.30123	0	0
									3.32866	0.92575	2.20183		3.32662	0.87266	2.58644		3.31123	0	0
									3.33866	0.95476	2.32894		3.33662	1.09032	3.13319		3.32123	0	0
									3.34866	1.0405	2.58575		3.34662	1.23119	3.43458		3.33123	0	0
									3.35866	1.04598	2.67803		3.35662	1.05631	2.67432		3.34123	0	0
									3.36866	1.06996	2.74702		3.36662	1.17352	2.75093		3.35123	0	0
									3.37866	1.18536	2.9415		3.37662	1.11195	2.57838		3.36123	0	0
									3.38866	1.04319	3.02782		3.38662	1.23199	2.79531		3.37123	0	0
									3.39866	1.17087	3.44947		3.39662	1.44814	3.07786		3.38123	0	0
									3.40866	1.228	3.60346		3.40662	1.38652	2.91697		3.39123	0	0
									3.41866	1.34019	3.78545		3.41662	1.10265	2.44571		3.40123	0	0
									3.42866	1.35439	3.77821		3.42662	0.92019	2.20312		3.41123	0	0
									3.43866	1.35227	3.54669		3.43662	0.77749	2.01556		3.42123	0	0
									3.44866	1.27372	3.17364		3.44662	0.81831	2.18717		3.43123	0	0
									3.45866	1.17007	2.59747		3.45662	0.74841	2.08536		3.44123	0	0
									3.46866	1.11279	2.32968		3.46662	1.31606	3.18654		3.45123	0	0
									3.47866	1.31612	2.66059		3.47662	1.57005	3.96063		3.46123	0	0
									3.48866	1.55802	3.16386		3.48662	1.36222	3.13874		3.47123	0	0
									3.49866	1.80817	3.65684		3.49662	1.48301	3.19879		3.48123	0	0
									3.50866	2.29398	4.46677		3.50662	1.55787	3.16057		3.49123	0	0
									3.51866	1.86657	3.95939		3.51662	1.46319	2.94273		3.50123	0	0
									3.52866	1.64035	3.68277		3.52662	1.4775	2.94832		3.51123	0	0
									3.53866	1.62256	3.68462		3.53662	1.43817	2.89713		3.52123	0	0
									3.54866	1.68293	3.79078		3.54662	1.33747	2.51605		3.53123	0	0
									3.55866	1.63583	3.67298		3.55662	1.57884	4.53342		3.54123	0	0
									3.56866	2.11654	4.75427		3.56662	1.51924	5.93057		3.55123	0	0
									3.57866	2.60278	4.83802		3.57662	1.5052	3.96905		3.56123	0	0
									3.58866	2.62769	4.86735		3.58662	1.68134	3.90391		3.57123	0	0
									3.59866	2.5218	4.53831		3.59662	1.79575	3.37232		3.58123	0	0
									3.60866	1.94571	3.40645		3.60662	1.77448	3.1474		3.59123	0	0
									3.61866	2.02881	3.69657		3.61662	1.80055	3.29038		3.60123	0	0
									3.62866	2.48963	4.64318		3.62662	1.76449	3.87171		3.61123	0	0
									3.63866	2.86085	5.18736		3.63662	1.50939	3.35807		3.62123	0	0
									3.64866	3.50739	6.09321		3.64662	1.36264	3.44943		3.63123	0	0
									3.65866	2.65779	4.86308		3.65662	1.90559	5.8433		3.64123	0	0
									3.66866	2.26674	4.23291		3.66662	2.53273	7.37417		3.65123	0	0
									3.67866	1.91075	3.73083		3.67662	2.30673	5.28205		3.66123	0	0
									3.68866	1.67548	3.44609		3.68662	1.92771	4.75843		3.67123	0	0
									3.69866	1.6218	3.75248		3.69662	1.41623	3.89332		3.68123	0	0
									3.70866	1.58271	3.57711		3.70662	1.57349	3.77109		3.69123	0	0
									3.71866	2.28947	5.55272		3.71662	1.95458	4.06883		3.70123	0	0
									3.72866	1.83092	4.40985		3.72662	2.15648	4.87511		3.71123	0	0
									3.73866	1.96565	4.80153		3.73662	2.03587	5.15589		3.72123	0	0
									3.74866	1.87266	4.51278		3.74662	1.77249	4.58911		3.73123	0	0
									3.75866	1.8726	4.25714		3.75662	2.02295	5.45121		3.74123	0	0
									3.76866	1.73	3.68367		3.76662	1.88173	5.40825		3.75123	0	0
									3.77866	1.57234	3.09941		3.77662	1.15042	2.98541		3.76123	0	0
									3.78866	2.07678	4.01405		3.78662	1.60102	3.66224		3.77123	0	0
									3.79866	1.89307	3.77469		3.79662	2.00699	3.949		3.78123	0	0
									3.80866	2.00771	4.13921		3.80662	1.91726	3.60215		3.79123	0	0
									3.81866	2.44291	5.09767		3.81662	2.07381	3.78684		3.80123	0	0
									3.82866	3.04215	6.36349		3.82662	2.00872	3.82434		3.81123	0	0
									3.83866	3.06818	6.44302		3.83662	1.92414	3.74992		3.82123	0	0
									3.84866	2.40139	5.08117		3.84662	1.99387	3.89295		3.83123	0	0
									3.85866	2.64242	5.36059		3.85662	1.83298	3.29206		3.84123	0	0
									3.86866	3.15435	6.14617		3.86662	2.10456	3.7894		3.85123	0	0
									3.87866	2.77154	4.99854		3.87662	2.08595	4.07503		3.86123	0	0
									3.88866	3.2297	5.3708		3.88662	2.0348	3.84941		3.87123	0	0
									3.89866	3.13625	5.04156		3.89662	1.91609	3.26821		3.88123	0	0
									3.90866	2.61628	4.23505		3.90662	1.88863	3.26685		3.89123	0	0
									3.91866	2.50201	3.95329		3.91662	1.71508	3.1472		3.90123	0	0
									3.92866	2.90308	4.44826		3.92662	1.62665	2.8348		3.91123	0	0
									3.93866	4.51403	6.59573		3.93662	1.6264	3.01625		3.92123	0	0
									3.94866	5.41466	8.46656		3.94662	1.73001	3.80211		3.93123	0	0
									3.95866	5.09832	7.47044		3.95662	1.87994	4.02063		3.94123	0	0
									3.96866	2.71614	3.88958		3.96662	1.46579	2.91879		3.95123	0	0
									3.97866	2.93303	4.12769		3.97662	1.82463	3.89604		3.96123	0	0
									3.98866	4.82131	6.84686		3.98662	2.27722	4.84768		3.97123	0	0
									3.99866	4.28352	5.79913		3.99662	2.47445	5.03265		3.98123	0	0
									4.00866	4.15833	5.03283		4.00662	2.32199	4.7126		3.99123	0	0
													4.01662	2.17254	4.15392		4.00123	0	0
																	4.01123	0	0
																	4.02123	0	0

## Sheet: Figure 5
figure 5a						figure 5b			figure 5c						figure 5d						figure 5e						figure 5f
LLZTO-KF			LLZTO			Ref.	10-8 S cm-1		Li|KF-LLZTO-KF|Li			Li|LLZTO|Li			Li|LLZTO-KF|Li			Li|LLZTO|Li			Li|LLZTO-KF|Li			Li|LLZTO|Li			Li|LLZTO-KF|Li			Li|LLZTO|Li
						42	6.4
1000/T	ln(σT)		1000/T	ln(σT)		43	6		Z'	-Z''		Z'	-Z''		time/h	voltage/V		time/h	voltage/V		time/h	voltage/V		time/h	voltage/V		time/h	voltage/V		time/h	voltage/V
2.83166	-0.05791		2.83166	-0.07195		44	3.59		120.614	44.6264		131.526	35.0432		0	0.0006		0	-0.0019		0	0.0009		0	0.0025		0	-0.0019		0	0.0009
2.91418	-0.33101		2.91418	-0.37001		49	2.33		132.862	41.4706		142.248	33.1875		0	0.0006		0	-0.0019		0	0.0009		0	0.0025		0	-0.0019		0	0.0009
2.95727	-0.4773		2.95727	-0.53287		45	2		141.893	36.2819		150.146	29.3903		0	0.0006		0	-0.0019		0	0.0003		0	0.0025		0	-0.0016		0	0.0117
3.00165	-0.64055		3.00165	-0.70959		46	1.2		146.486	29.954		153.36	24.5151		0	0.0003		0	-0.0019		0	0.0003		0	0.0031		0	-0.0022		0.01	0.0127
3.09454	-0.9982		3.09454	-1.08306		47	0.54		149.418	26.3178		155.862	22.4243		0	0.0003		0	-0.0016		0	0.0006		0	0.0031		0	-0.0016		0.01	0.0121
3.19336	-1.47232		3.19336	-1.54914		23	0.5		152.517	23.3152		158.783	20.6832		0	0		0	0.0099		0	0.0003		0	0.0025		0	-0.0016		0.01	0.0127
3.2987	-1.96996		3.2987	-2.05112		40	0.26		155.131	20.2808		161.215	18.9997		0	0		0.01	0.0105		0	0.0003		0	0.0028		0	0.0065		0.01	0.0124
3.35402	-2.20295		3.35402	-2.28601		48	0.05		157.095	17.5325		163.211	17.4254		0	0.0087		0.01	0.0102		0	0.0054		0	0.0068		0	0.0081		0.02	0.0124
3.41122	-2.51142		3.41122	-2.62529		this work	0.018		158.586	15.1927		165.302	16.253		0.01	0.0084		0.01	0.0102		0.01	0.005		0.01	0.0068		0	0.0084		0.02	0.013
3.5317	-3.11895		3.5317	-3.24841					160.071	13.5479		167.178	15.3586		0.01	0.0084		0.01	0.0102		0.01	0.0053		0.01	0.0074		0	0.0081		0.02	0.013
3.66099	-3.7907		3.66099	-3.89152					161.31	11.8669		168.883	14.8141		0.01	0.0087		0.02	0.0102		0.01	0.0056		0.01	0.0074		0.01	0.0081		0.03	0.0127
									162.514	10.7365		170.647	14.5052		0.01	0.009		0.02	0.0105		0.01	0.0056		0.01	0.0071		0.01	0.0081		0.03	0.013
									163.586	9.59791		172.403	14.5094		0.02	0.0087		0.02	0.0105		0.02	0.0056		0.02	0.0074		0.01	0.0078		0.03	0.0121
									164.675	8.74226		174.219	14.4734		0.02	0.009		0.03	0.0105		0.02	0.0056		0.02	0.0074		0.01	0.0081		0.03	0.0127
									165.529	7.93766		176.023	14.7006		0.02	0.009		0.03	0.0112		0.02	0.0056		0.02	0.0074		0.01	0.0081		0.04	0.013
									166.662	7.23009		177.807	15.0595		0.03	0.009		0.03	0.0109		0.03	0.0056		0.03	0.0071		0.01	0.0084		0.04	0.013
									167.648	6.4686		180.11	15.2959		0.03	0.0093		0.03	0.0109		0.03	0.0059		0.03	0.0074		0.01	0.0081		0.04	0.013
									168.102	6.03541		182.006	16.177		0.03	0.0093		0.04	0.0112		0.03	0.0056		0.03	0.0074		0.01	0.0084		0.05	0.013
									168.8	5.12123		184.529	17.0214		0.03	0.0093		0.04	0.0112		0.03	0.0056		0.03	0.0074		0.01	0.0081		0.05	0.013
									169.508	4.78656		186.717	17.9984		0.04	0.0093		0.04	0.0112		0.04	0.0056		0.04	0.0071		0.01	0.0081		0.05	0.013
									169.91	4.17497		189.617	19.0835		0.04	0.009		0.04	0.0112		0.04	0.0059		0.04	0.0074		0.01	0.0078		0.06	0.013
									170.379	4.05571		192.63	20.1842		0.04	0.0093		0.05	0.0112		0.04	0.0056		0.04	0.0074		0.01	0.0081		0.06	0.013
									170.893	3.43394		195.76	21.0752		0.04	0.0093		0.05	0.0112		0.04	0.0056		0.04	0.0074		0.01	0.0078		0.06	0.013
									171.259	3.15937		199.823	21.8229		0.05	0.0093		0.05	0.0112		0.05	0.0056		0.05	0.0074		0.01	0.0081		0.06	0.013
									171.871	2.87111		203.647	21.8914		0.05	0.0093		0.06	0.0112		0.05	0.0056		0.05	0.0071		0.01	0.0081		0.07	0.0127
									171.876	2.57865		207.353	22.6284		0.05	0.0093		0.06	0.0112		0.05	0.0056		0.05	0.0074		0.01	0.0084		0.07	0.013
									172.316	2.25629		211.16	22.3012		0.06	0.009		0.06	0.0112		0.06	0.0056		0.06	0.0074		0.01	0.0084		0.07	0.013
									172.927	1.97052		215.493	21.9012		0.06	0.0093		0.06	0.0112		0.06	0.0056		0.06	0.0074		0.01	0.0084		0.08	0.013
									173.147	1.70915		219.074	20.9254		0.06	0.009		0.07	0.0112		0.06	0.0056		0.06	0.0074		0.01	0.0081		0.08	0.013
									173.253	1.47847		222.633	20.0215		0.06	0.0093		0.07	0.0112		0.06	0.0056		0.06	0.0074		0.01	0.0084		0.08	0.013
									173.214	1.42095		225.746	19.1007		0.07	0.0093		0.07	0.0112		0.07	0.0056		0.07	0.0074		0.01	0.0084		0.08	0.013
									173.614	1.04726		228.482	17.214		0.07	0.0093		0.08	0.0112		0.07	0.0056		0.07	0.0074		0.01	0.0084		0.09	0.013
									173.732	0.97906		231.537	15.8313		0.07	0.0093		0.08	0.0112		0.07	0.0056		0.07	0.0074		0.02	0.0084		0.09	0.0127
									174.107	1.02963		233.408	14.66		0.08	0.0093		0.08	0.0112		0.08	0.0056		0.08	0.0074		0.02	0.0084		0.09	0.013
									173.862	0.84589		235.179	13.4618		0.08	0.0093		0.08	0.0112		0.08	0.0056		0.08	0.0074		0.02	0.0084		0.1	0.013
									173.958	1.0015		237.029	12.0513		0.08	0.009		0.09	0.0112		0.08	0.0056		0.08	0.0074		0.02	0.0081		0.1	0.0127
									173.911	0.77034		238.501	10.9307		0.08	0.0093		0.09	0.0112		0.08	0.0056		0.08	0.0074		0.02	0.0084		0.1	0.013
									174.146	0.90881		239.734	9.85377		0.09	0.0093		0.09	0.0112		0.09	0.0056		0.09	0.0074		0.02	0.0084		0.1	0.0127
									174.304	0.61987		241.667	9.15422		0.09	0.009		0.09	0.0112		0.09	0.0059		0.09	0.0074		0.02	0.0081		0.11	0.0127
									174.54	0.59687		242.407	8.5034		0.09	0.0093		0.1	0.0115		0.09	0.0056		0.09	0.0074		0.02	0.0081		0.11	0.0127
									174.678	0.6583		243.67	7.88728		0.09	0.0093		0.1	0.0112		0.09	0.0062		0.09	0.0074		0.02	0.0078		0.11	0.0124
									174.588	0.74215		243.926	7.0534		0.1	0.0093		0.1	0.0112		0.1	0.0056		0.1	0.0074		0.02	0.0081		0.12	0.013
									174.754	0.53737		245.114	6.8055		0.1	0.0093		0.11	0.0112		0.1	0.0056		0.1	0.0074		0.02	0.0084		0.12	0.013
									174.862	0.62513		246.057	6.51076		0.1	0.0093		0.11	0.0112		0.1	0.0056		0.1	0.0074		0.02	0.0084		0.12	0.013
									174.759	0.45299		247.427	5.87952		0.11	0.0096		0.11	0.0112		0.11	0.0056		0.11	0.0074		0.02	0.0084		0.12	0.013
									174.983	0.59648		248.083	5.7676		0.11	0.0093		0.11	0.0112		0.11	0.0056		0.11	0.0074		0.02	0.0081		0.13	0.0124
									175.084	0.41185		248.735	5.29587		0.11	0.0093		0.12	0.0112		0.11	0.0059		0.11	0.0074		0.02	0.0081		0.13	0.0127
									175.327	0.57611		249.49	5.04639		0.11	0.0093		0.12	0.0112		0.11	0.0056		0.11	0.0074		0.02	0.0081		0.13	0.013
									175.452	0.36989		250.248	5.01811		0.12	0.0093		0.12	0.0112		0.12	0.0056		0.12	0.0074		0.02	0.0081		0.14	0.0124
									175.427	0.63389		250.914	4.9813		0.12	0.0093		0.13	0.0112		0.12	0.0056		0.12	0.0074		0.02	0.0084		0.14	0.0124
									175.486	0.50567		251.694	4.63305		0.12	0.0093		0.13	0.0112		0.12	0.0059		0.12	0.0074		0.02	0.0084		0.14	0.0124
									175.96	0.44192		252.38	4.44114		0.13	0.0093		0.13	0.0112		0.13	0.0056		0.13	0.0071		0.02	0.0084		0.14	0.0127
									175.907	0.7233		253.283	4.39482		0.13	0.0093		0.13	0.0112		0.13	0.0056		0.13	0.0074		0.02	0.0084		0.15	0.013
									176.002	0.68841		253.921	4.31203		0.13	0.0093		0.14	0.0112		0.13	0.0056		0.13	0.0074		0.02	0.0081		0.15	0.0127
									176.122	0.57194		254.477	4.13994		0.13	0.0093		0.14	0.0112		0.13	0.0056		0.13	0.0074		0.02	0.0081		0.15	0.0127
									176.427	0.69572		255.331	3.96349		0.14	0.0093		0.14	0.0112		0.14	0.0059		0.14	0.0074		0.03	0.0084		0.16	0.0127
									176.362	0.66937		256.029	3.90543		0.14	0.0093		0.14	0.0112		0.14	0.0056		0.14	0.0074		0.03	0.0084		0.16	0.0124
									176.398	0.69985		256.542	3.89633		0.14	0.0093		0.15	0.0112		0.14	0.0056		0.14	0.0071		0.03	0.0081		0.16	0.0124
									176.697	0.85477		257.065	3.83412		0.14	0.0093		0.15	0.0112		0.15	0.0056		0.14	0.0074		0.03	0.0084		0.16	0.0127
									176.72	0.9267		257.698	3.67617		0.15	0.009		0.15	0.0112		0.15	0.0056		0.15	0.0074		0.03	0.0084		0.17	0.0127
									176.871	0.96848		258.346	3.68212		0.15	0.0093		0.16	0.0112		0.15	0.0056		0.15	0.0074		0.03	0.0084		0.17	0.0121
									176.936	1.11131		258.794	3.52078		0.15	0.009		0.16	0.0112		0.15	0.0056		0.15	0.0071		0.03	0.0084		0.17	0.0124
									177.187	1.20611		259.394	3.45047		0.16	0.0093		0.16	0.0112		0.16	0.0059		0.16	0.0074		0.03	0.0084		0.18	0.0124
									177.378	1.38214		260.035	3.43681		0.16	0.0093		0.16	0.0112		0.16	0.0056		0.16	0.0074		0.03	0.0084		0.18	0.0127
									177.622	1.53221		260.672	3.4463		0.16	0.0093		0.17	0.0112		0.16	0.0056		0.16	0.0074		0.03	0.0084		0.18	0.0127
									177.845	1.68994		261.523	3.53713		0.16	0.0093		0.17	0.0112		0.16	0.0056		0.16	0.0074		0.03	0.0084		0.19	0.0124
									178.109	1.91086		262.014	3.55037		0.17	0.0093		0.17	0.0112		0.17	0.0056		0.17	0.0074		0.03	0.0084		0.19	0.0124
									178.455	2.10673		262.799	3.38613		0.17	0.0093		0.18	0.0112		0.17	0.0059		0.17	0.0071		0.03	0.0084		0.19	0.0127
									178.806	2.35766		263.619	3.55917		0.17	0.0093		0.18	0.0112		0.17	0.0056		0.17	0.0074		0.03	0.0084		0.19	0.0121
									179.2	2.63253		264.369	3.7926		0.18	0.0093		0.18	0.0112		0.18	0.0056		0.18	0.0074		0.03	0.0084		0.2	0.0127
									179.655	2.98496		264.888	3.8239		0.18	0.0093		0.18	0.0112		0.18	0.0056		0.18	0.0071		0.03	0.0081		0.2	0.0127
									180.225	3.22406		265.584	3.86619		0.18	0.009		0.19	0.0112		0.18	0.0056		0.18	0.0071		0.03	0.0084		0.2	0.0127
									180.926	3.62426		266.296	4.21495		0.18	0.0093		0.19	0.0112		0.18	0.0059		0.18	0.0074		0.03	0.0081		0.21	0.013
									181.715	4.08289		267.364	4.52827		0.19	0.0093		0.19	0.0112		0.19	0.0056		0.19	0.0071		0.03	0.0081		0.21	0.0127
									182.46	4.40816		268.521	4.6525		0.19	0.0093		0.19	0.0115		0.19	0.0056		0.19	0.0074		0.03	0.0081		0.21	0.0127
									183.459	4.79143		269.482	5.0479		0.19	0.0093		0.2	0.0115		0.19	0.0059		0.19	0.0074		0.03	0.0084		0.21	0.0124
									184.624	5.14811		270.634	5.07374		0.19	0.0093		0.2	0.0112		0.2	0.0056		0.19	0.0074		0.03	0.0084		0.22	0.0127
									185.792	5.4908		272.703	5.42913		0.2	0.0093		0.2	0.0115		0.2	0.0059		0.2	0.0074		0.04	0.0084		0.22	0.0127
									187.097	5.81035		274.486	5.75893		0.2	0.0093		0.21	0.0112		0.2	0.0056		0.2	0.0074		0.04	0.0084		0.22	0.0127
												--	--		0.2	0.0093		0.21	0.0112		0.2	0.0059		0.2	0.0071		0.04	0.0081		0.23	0.0127
												--	--		0.21	0.0093		0.21	0.0112		0.21	0.0056		0.21	0.0074		0.04	0.0084		0.23	0.0124
												--	--		0.21	0.0093		0.21	0.0115		0.21	0.0062		0.21	0.0074		0.04	0.0081		0.23	0.0124
												--	--		0.21	0.0093		0.22	0.0115		0.21	0.0056		0.21	0.0071		0.04	0.0081		0.23	0.0124
												--	--		0.21	0.0093		0.22	0.0115		0.21	0.0056		0.21	0.0074		0.04	0.0084		0.24	0.0124
												--	--		0.22	0.0093		0.22	0.0112		0.22	0.0056		0.22	0.0068		0.04	0.0084		0.24	0.0127
												--	--		0.22	0.0093		0.23	0.0115		0.22	0.0056		0.22	0.0074		0.04	0.0081		0.24	0.0127
												--	--		0.22	0.0093		0.23	0.0115		0.22	0.0056		0.22	0.0074		0.04	0.0084		0.25	0.013
												--	--		0.23	0.0093		0.23	0.0112		0.23	0.0056		0.23	0.0074		0.04	0.0084		0.25	0.013
												--	--		0.23	0.0093		0.23	0.0115		0.23	0.0056		0.23	0.0071		0.04	0.0084		0.25	0.013
												--	--		0.23	0.0093		0.24	0.0112		0.23	0.0056		0.23	0.0071		0.04	0.0084		0.25	0.0127
												--	--		0.23	0.0093		0.24	0.0115		0.23	0.0056		0.23	0.0074		0.04	0.0084		0.26	0.0124
												--	--		0.24	0.0093		0.24	0.0115		0.24	0.0056		0.24	0.0074		0.04	0.0084		0.26	0.0121
												--	--		0.24	0.0093		0.24	0.0115		0.24	0.0056		0.24	0.0074		0.04	0.0084		0.26	0.0127
												--	--		0.24	0.0093		0.25	0.0115		0.24	0.0056		0.24	0.0068		0.04	0.0084		0.27	0.0124
												--	--		0.24	0.0093		0.25	0.0112		0.25	0.0059		0.24	0.0071		0.04	0.0084		0.27	0.0124
															0.25	0.0093		0.25	0.0115		0.25	0.0056		0.25	0.0068		0.04	0.0084		0.27	0.013
															0.25	0.0093		0.26	0.0112		0.25	0.0056		0.25	0.0071		0.04	0.0084		0.27	0.0124
															0.25	0.0093		0.26	0.0115		0.25	0.0056		0.25	0.0074		0.04	0.0084		0.28	0.0121
															0.26	0.0093		0.26	0.0118		0.26	0.0056		0.26	0.0074		0.04	0.0084		0.28	0.0121
															0.26	0.0093		0.26	0.0112		0.26	0.0056		0.26	0.0074		0.05	0.0084		0.28	0.0127
															0.26	0.0093		0.27	0.0118		0.26	0.0056		0.26	0.0074		0.05	0.0084		0.29	0.013
															0.26	0.0093		0.27	0.0115		0.26	0.0059		0.26	0.0074		0.05	0.0081		0.29	0.0127
															0.27	0.0093		0.27	0.0115		0.27	0.0056		0.27	0.0074		0.05	0.0084		0.29	0.0127
															0.27	0.0093		0.28	0.0115		0.27	0.0056		0.27	0.0074		0.05	0.0081		0.3	0.013
															0.27	0.0093		0.28	0.0112		0.27	0.0056		0.27	0.0074		0.05	0.0084		0.3	0.013
															0.28	0.0093		0.28	0.0115		0.28	0.0056		0.28	0.0071		0.05	0.0084		0.3	0.0121
															0.28	0.0093		0.28	0.0115		0.28	0.0056		0.28	0.0074		0.05	0.0084		0.3	0.0124
															0.28	0.0093		0.29	0.0115		0.28	0.0056		0.28	0.0071		0.05	0.0084		0.31	0.0127
															0.28	0.0093		0.29	0.0115		0.28	0.0056		0.28	0.0071		0.05	0.0084		0.31	0.0124
															0.29	0.0093		0.29	0.0118		0.29	0.0056		0.29	0.0074		0.05	0.0084		0.31	0.0121
															0.29	0.0093		0.29	0.0115		0.29	0.0056		0.29	0.0071		0.05	0.0081		0.32	0.0124
															0.29	0.0093		0.3	0.0112		0.29	0.0059		0.29	0.0074		0.05	0.0084		0.32	0.0127
															0.29	0.0093		0.3	0.0118		0.3	0.0056		0.29	0.0074		0.05	0.0084		0.32	0.0127
															0.3	0.0093		0.3	0.0115		0.3	0.0056		0.3	0.0074		0.05	0.0084		0.32	0.0124
															0.3	0.0093		0.31	0.0112		0.3	0.0056		0.3	0.0074		0.05	0.0084		0.33	0.0124
															0.3	0.0093		0.31	0.0115		0.3	0.0056		0.3	0.0074		0.05	0.0084		0.33	0.0124
															0.31	0.0093		0.31	0.0115		0.31	0.0056		0.31	0.0074		0.05	0.0084		0.33	0.0127
															0.31	0.0093		0.31	0.0115		0.31	0.0056		0.31	0.0074		0.05	0.0084		0.34	0.0124
															0.31	0.0093		0.32	0.0112		0.31	0.0056		0.31	0.0074		0.05	0.0084		0.34	0.0124
															0.31	0.0093		0.32	0.0115		0.31	0.0056		0.31	0.0071		0.05	0.0084		0.34	0.0124
															0.32	0.0093		0.32	0.0118		0.32	0.0056		0.32	0.0074		0.05	0.0084		0.34	0.0121
															0.32	0.009		0.33	0.0115		0.32	0.0056		0.32	0.0074		0.06	0.0084		0.35	0.0121
															0.32	0.0093		0.33	0.0112		0.32	0.0056		0.32	0.0074		0.06	0.0084		0.35	0.0124
															0.33	0.0093		0.33	0.0115		0.33	0.0056		0.33	0.0071		0.06	0.0084		0.35	0.0124
															0.33	0.0093		0.33	0.0112		0.33	0.0056		0.33	0.0071		0.06	0.0084		0.36	0.013
															0.33	0.0093		0.34	0.0115		0.33	0.0056		0.33	0.0074		0.06	0.0084		0.36	0.0127
															0.33	0.0093		0.34	0.0115		0.33	0.0056		0.33	0.0074		0.06	0.0084		0.36	0.013
															0.34	0.0093		0.34	0.0115		0.34	0.0056		0.34	0.0074		0.06	0.0084		0.36	0.0127
															0.34	0.0093		0.34	0.0115		0.34	0.0056		0.34	0.0074		0.06	0.0084		0.37	0.0124
															0.34	0.0093		0.35	0.0118		0.34	0.0056		0.34	0.0074		0.06	0.0084		0.37	0.0124
															0.34	0.0093		0.35	0.0115		0.35	0.0056		0.34	0.0074		0.06	0.0084		0.37	0.0121
															0.35	0.0093		0.35	0.0115		0.35	0.0059		0.35	0.0074		0.06	0.0084		0.38	0.0124
															0.35	0.0093		0.36	0.0115		0.35	0.0056		0.35	0.0074		0.06	0.0084		0.38	0.0121
															0.35	0.0093		0.36	0.0121		0.35	0.0056		0.35	0.0074		0.06	0.0084		0.38	0.013
															0.36	0.0093		0.36	0.0115		0.36	0.0056		0.36	0.0074		0.06	0.0084		0.39	0.0127
															0.36	0.0093		0.36	0.0118		0.36	0.0056		0.36	0.0074		0.06	0.0081		0.39	0.0124
															0.36	0.0093		0.37	0.0118		0.36	0.0056		0.36	0.0074		0.06	0.0084		0.39	0.0124
															0.36	0.0093		0.37	0.0118		0.36	0.0056		0.36	0.0074		0.06	0.0084		0.39	0.0127
															0.37	0.0093		0.37	0.0115		0.37	0.0059		0.37	0.0074		0.06	0.0084		0.4	0.0127
															0.37	0.0093		0.38	0.0121		0.37	0.0056		0.37	0.0074		0.06	0.0084		0.4	0.013
															0.37	0.009		0.38	0.0112		0.37	0.0056		0.37	0.0074		0.06	0.0084		0.4	0.0127
															0.38	0.0093		0.38	0.0115		0.38	0.0056		0.38	0.0074		0.06	0.0081		0.41	0.0127
															0.38	0.0093		0.38	0.0115		0.38	0.0056		0.38	0.0074		0.06	0.0084		0.41	0.0121
															0.38	0.0093		0.39	0.0121		0.38	0.0056		0.38	0.0074		0.06	0.0084		0.41	0.0121
															0.38	0.0093		0.39	0.0115		0.38	0.0056		0.38	0.0074		0.07	0.0084		0.42	0.0127
															0.39	0.0093		0.39	0.0118		0.39	0.0056		0.39	0.0074		0.07	0.0081		0.42	0.0127
															0.39	0.0093		0.39	0.0118		0.39	0.0053		0.39	0.0074		0.07	0.0084		0.42	0.0121
															0.39	0.0093		0.4	0.0115		0.39	0.0056		0.39	0.0074		0.07	0.0084		0.42	0.0124
															0.39	0.0093		0.4	0.0115		0.4	0.0056		0.39	0.0074		0.07	0.0084		0.43	0.0124
															0.4	0.0093		0.4	0.0118		0.4	0.0056		0.4	0.0074		0.07	0.0084		0.43	0.0127
															0.4	0.0093		0.41	0.0112		0.4	0.0059		0.4	0.0074		0.07	0.0084		0.43	0.0127
															0.4	0.0093		0.41	0.0121		0.4	0.0056		0.4	0.0074		0.07	0.0084		0.44	0.0124
															0.41	0.0093		0.41	0.0118		0.41	0.0056		0.41	0.0074		0.07	0.0084		0.44	0.013
															0.41	0.0093		0.41	0.0121		0.41	0.0059		0.41	0.0074		0.07	0.0084		0.44	0.0124
															0.41	0.0093		0.42	0.0112		0.41	0.0056		0.41	0.0074		0.07	0.0081		0.44	0.0124
															0.41	0.0093		0.42	0.0115		0.41	0.0056		0.41	0.0074		0.07	0.0081		0.45	0.013
															0.42	0.0093		0.42	0.0118		0.42	0.0056		0.42	0.0074		0.07	0.0084		0.45	0.0127
															0.42	0.0093		0.43	0.0118		0.42	0.0059		0.42	0.0074		0.07	0.0084		0.45	0.0124
															0.42	0.0096		0.43	0.0115		0.42	0.0056		0.42	0.0074		0.07	0.0084		0.46	0.0127
															0.43	0.0093		0.43	0.0121		0.43	0.0059		0.43	0.0074		0.07	0.0084		0.46	0.013
															0.43	0.0093		0.43	0.0118		0.43	0.0056		0.43	0.0071		0.07	0.0084		0.46	0.0121
															0.43	0.0093		0.44	0.0121		0.43	0.0056		0.43	0.0074		0.07	0.0084		0.47	0.0127
															0.43	0.0093		0.44	0.0118		0.43	0.0056		0.43	0.0074		0.07	0.0084		0.47	0.0127
															0.44	0.0093		0.44	0.0118		0.44	0.0056		0.44	0.0074		0.07	0.0084		0.47	0.0121
															0.44	0.0093		0.44	0.0118		0.44	0.0056		0.44	0.0074		0.07	0.0084		0.47	0.013
															0.44	0.0093		0.45	0.0118		0.44	0.0056		0.44	0.0074		0.07	0.0084		0.48	0.0124
															0.44	0.0093		0.45	0.0118		0.45	0.0056		0.44	0.0074		0.08	0.0084		0.48	0.0124
															0.45	0.0093		0.45	0.0118		0.45	0.0056		0.45	0.0074		0.08	0.0084		0.48	0.0124
															0.45	0.0093		0.46	0.0118		0.45	0.0056		0.45	0.0074		0.08	0.0084		0.49	0.0124
															0.45	0.0093		0.46	0.0121		0.45	0.0056		0.45	0.0074		0.08	0.0084		0.49	0.0127
															0.46	0.0093		0.46	0.0118		0.46	0.0056		0.46	0.0074		0.08	0.0084		0.49	0.0124
															0.46	0.0093		0.46	0.0118		0.46	0.0059		0.46	0.0074		0.08	0.0084		0.49	0.0121
															0.46	0.0093		0.47	0.0121		0.46	0.0059		0.46	0.0074		0.08	0.0084		0.5	0.0124
															0.46	0.0093		0.47	0.0121		0.46	0.0059		0.46	0.0074		0.08	0.0084		0.5	0.0127
															0.47	0.0093		0.47	0.0121		0.47	0.0056		0.47	0.0074		0.08	0.0084		0.5	0.0121
															0.47	0.0093		0.48	0.0121		0.47	0.0056		0.47	0.0074		0.08	0.0084		0.5	-0.0105
															0.47	0.0093		0.48	0.0118		0.47	0.0056		0.47	0.0071		0.08	0.0084		0.51	-0.0109
															0.48	0.0093		0.48	0.0112		0.48	0.0056		0.48	0.0074		0.08	0.0084		0.51	-0.0112
															0.48	0.0096		0.48	0.0118		0.48	0.0056		0.48	0.0074		0.08	0.0084		0.51	-0.0115
															0.48	0.0093		0.49	0.0115		0.48	0.0056		0.48	0.0074		0.08	0.0084		0.51	-0.0112
															0.48	0.0093		0.49	0.0118		0.48	0.0059		0.48	0.0074		0.08	0.0084		0.52	-0.0112
															0.49	0.0093		0.49	0.0121		0.49	0.0056		0.49	0.0074		0.08	0.0081		0.52	-0.0112
															0.49	0.0093		0.49	0.0121		0.49	0.0056		0.49	0.0074		0.08	0.0084		0.52	-0.0115
															0.49	0.0099		0.5	0.0118		0.49	0.0056		0.49	0.0074		0.08	0.0084		0.53	-0.0115
															0.49	0.0093		0.5	0.0115		0.5	0.0059		0.49	0.0074		0.08	0.0084		0.53	-0.0115
															0.5	0.0093		0.5	0.0118		0.5	0.0056		0.5	0.0074		0.08	0.0084		0.53	-0.0112
															0.5	0.0093		0.5	-0.0146		0.5	0.0059		0.5	0.0074		0.08	0.0084		0.53	-0.0115
															0.5	0.0093		0.51	-0.0146		0.5	0.0056		0.5	0.0074		0.08	0.0084		0.54	-0.0115
															0.5	-0.0084		0.51	-0.0149		0.5	-0.0047		0.5	-0.0019		0.08	0.0081		0.54	-0.0115
															0.51	-0.0084		0.51	-0.0146		0.51	-0.0053		0.51	-0.0025		0.09	0.0084		0.54	-0.0118
															0.51	-0.0084		0.51	-0.0149		0.51	-0.0056		0.51	-0.0028		0.09	0.0084		0.55	-0.0118
															0.51	-0.0087		0.52	-0.0149		0.51	-0.0053		0.51	-0.0028		0.09	0.0084		0.55	-0.0112
															0.51	-0.0087		0.52	-0.0152		0.51	-0.0059		0.51	-0.0028		0.09	0.0081		0.55	-0.0118
															0.52	-0.0087		0.52	-0.0152		0.52	-0.0056		0.52	-0.0031		0.09	0.0084		0.55	-0.0115
															0.52	-0.0087		0.53	-0.0152		0.52	-0.0053		0.52	-0.0031		0.09	0.0084		0.56	-0.0118
															0.52	-0.0087		0.53	-0.0149		0.52	-0.0062		0.52	-0.0031		0.09	0.0084		0.56	-0.0118
															0.53	-0.009		0.53	-0.0152		0.53	-0.0059		0.53	-0.0034		0.09	0.0084		0.56	-0.0115
															0.53	-0.0087		0.53	-0.0152		0.53	-0.0053		0.53	-0.0031		0.09	0.0084		0.57	-0.0115
															0.53	-0.009		0.54	-0.0152		0.53	-0.0053		0.53	-0.0034		0.09	0.0084		0.57	-0.0118
															0.53	-0.0087		0.54	-0.0149		0.53	-0.0059		0.53	-0.0034		0.09	0.0084		0.57	-0.0118
															0.54	-0.0093		0.54	-0.0152		0.54	-0.0062		0.54	-0.0037		0.09	0.0084		0.57	-0.0118
															0.54	-0.0087		0.54	-0.0152		0.54	-0.0053		0.54	-0.0034		0.09	0.0084		0.58	-0.0115
															0.54	-0.0087		0.55	-0.0152		0.54	-0.0059		0.54	-0.0037		0.09	0.0084		0.58	-0.0115
															0.54	-0.009		0.55	-0.0149		0.54	-0.0062		0.54	-0.0031		0.09	0.0084		0.58	-0.0118
															0.55	-0.009		0.55	-0.0152		0.55	-0.0062		0.55	-0.0031		0.09	0.0084		0.59	-0.0118
															0.55	-0.0087		0.56	-0.0152		0.55	-0.0059		0.55	-0.0037		0.09	0.0084		0.59	-0.0118
															0.55	-0.0087		0.56	-0.0152		0.55	-0.0059		0.55	-0.0037		0.09	0.0084		0.59	-0.0115
															0.56	-0.009		0.56	-0.0152		0.56	-0.0062		0.56	-0.004		0.09	0.0084		0.59	-0.0115
															0.56	-0.0087		0.56	-0.0152		0.56	-0.0053		0.56	-0.0031		0.09	0.0084		0.6	-0.0118
															0.56	-0.0087		0.57	-0.0152		0.56	-0.0056		0.56	-0.0037		0.09	0.0084		0.6	-0.0115
															0.56	-0.009		0.57	-0.0152		0.56	-0.0059		0.56	-0.0037		0.09	0.0084		0.6	-0.0115
															0.57	-0.0087		0.57	-0.0155		0.57	-0.0062		0.57	-0.0037		0.1	0.0084		0.61	-0.0115
															0.57	-0.0087		0.58	-0.0155		0.57	-0.0059		0.57	-0.0037		0.1	0.0084		0.61	-0.0118
															0.57	-0.0093		0.58	-0.0152		0.57	-0.0053		0.57	-0.004		0.1	0.0084		0.61	-0.0115
															0.58	-0.0087		0.58	-0.0152		0.58	-0.0062		0.58	-0.0037		0.1	0.0084		0.62	-0.0118
															0.58	-0.009		0.58	-0.0152		0.58	-0.0056		0.58	-0.0037		0.1	0.0084		0.62	-0.0118
															0.58	-0.009		0.59	-0.0152		0.58	-0.0056		0.58	-0.0037		0.1	0.0084		0.62	-0.0118
															0.58	-0.0087		0.59	-0.0152		0.58	-0.0056		0.58	-0.0034		0.1	0.0084		0.62	-0.0121
															0.59	-0.009		0.59	-0.0149		0.59	-0.0056		0.59	-0.0037		0.1	0.0084		0.63	-0.0118
															0.59	-0.0087		0.59	-0.0152		0.59	-0.0059		0.59	-0.0037		0.1	0.0084		0.63	-0.0115
															0.59	-0.009		0.6	-0.0152		0.59	-0.0059		0.59	-0.0034		0.1	0.0084		0.63	-0.0115
															0.59	-0.0087		0.6	-0.0149		0.59	-0.0059		0.59	-0.0034		0.1	0.0084		0.64	-0.0121
															0.6	-0.0087		0.6	-0.0149		0.6	-0.0056		0.6	-0.0037		0.1	0.0084		0.64	-0.0121
															0.6	-0.009		0.61	-0.0149		0.6	-0.0065		0.6	-0.0037		0.1	0.0084		0.64	-0.0121
															0.6	-0.009		0.61	-0.0149		0.6	-0.0053		0.6	-0.0037		0.1	0.0084		0.64	-0.0124
															0.61	-0.0093		0.61	-0.0155		0.61	-0.0059		0.61	-0.0037		0.1	0.0084		0.65	-0.0121
															0.61	-0.0087		0.61	-0.0152		0.61	-0.0062		0.61	-0.0031		0.1	0.0084		0.65	-0.0115
															0.61	-0.0093		0.62	-0.0152		0.61	-0.0059		0.61	-0.0034		0.1	0.0084		0.65	-0.0118
															0.61	-0.009		0.62	-0.0152		0.61	-0.0056		0.61	-0.0037		0.1	0.0084		0.66	-0.0121
															0.62	-0.009		0.62	-0.0152		0.62	-0.0062		0.62	-0.0031		0.1	0.0084		0.66	-0.0121
															0.62	-0.009		0.63	-0.0152		0.62	-0.0053		0.62	-0.0034		0.1	0.0084		0.66	-0.0118
															0.62	-0.009		0.63	-0.0155		0.62	-0.0056		0.62	-0.0037		0.1	0.0084		0.66	-0.0121
															0.63	-0.009		0.63	-0.0152		0.63	-0.0056		0.63	-0.0034		0.1	0.0087		0.67	-0.0118
															0.63	-0.009		0.63	-0.0152		0.63	-0.0059		0.63	-0.004		0.1	0.0084		0.67	-0.0118
															0.63	-0.009		0.64	-0.0152		0.63	-0.0062		0.63	-0.0037		0.11	0.0084		0.67	-0.0115
															0.63	-0.0087		0.64	-0.0152		0.63	-0.0056		0.63	-0.0031		0.11	0.0084		0.68	-0.0121
															0.64	-0.0087		0.64	-0.0158		0.64	-0.0053		0.64	-0.0037		0.11	0.0084		0.68	-0.0121
															0.64	-0.009		0.64	-0.0152		0.64	-0.0056		0.64	-0.0034		0.11	0.0084		0.68	-0.0118
															0.64	-0.009		0.65	-0.0152		0.64	-0.0059		0.64	-0.0034		0.11	0.0084		0.68	-0.0118
															0.64	-0.009		0.65	-0.0152		0.64	-0.0059		0.64	-0.0037		0.11	0.0084		0.69	-0.0118
															0.65	-0.009		0.65	-0.0155		0.65	-0.0056		0.65	-0.004		0.11	0.0084		0.69	-0.0121
															0.65	-0.0093		0.66	-0.0155		0.65	-0.0053		0.65	-0.0034		0.11	0.0084		0.69	-0.0121
															0.65	-0.0093		0.66	-0.0158		0.65	-0.0062		0.65	-0.0037		0.11	0.0084		0.7	-0.0121
															0.66	-0.0087		0.66	-0.0152		0.66	-0.0056		0.66	-0.0031		0.11	0.0084		0.7	-0.0121
															0.66	-0.009		0.66	-0.0155		0.66	-0.0056		0.66	-0.0037		0.11	0.0084		0.7	-0.0118
															0.66	-0.009		0.67	-0.0152		0.66	-0.0053		0.66	-0.0031		0.11	0.0084		0.71	-0.0118
															0.66	-0.009		0.67	-0.0152		0.66	-0.0056		0.66	-0.0037		0.11	0.0084		0.71	-0.0121
															0.67	-0.009		0.67	-0.0155		0.67	-0.0056		0.67	-0.0037		0.11	0.0084		0.71	-0.0118
															0.67	-0.009		0.68	-0.0149		0.67	-0.0059		0.67	-0.0037		0.11	0.0084		0.71	-0.0118
															0.67	-0.009		0.68	-0.0152		0.67	-0.0056		0.67	-0.0037		0.11	0.0084		0.72	-0.0118
															0.68	-0.0093		0.68	-0.0149		0.68	-0.0059		0.68	-0.0037		0.11	0.0084		0.72	-0.0121
															0.68	-0.009		0.68	-0.0149		0.68	-0.0059		0.68	-0.0037		0.11	0.0084		0.72	-0.0121
															0.68	-0.009		0.69	-0.0155		0.68	-0.0059		0.68	-0.0037		0.11	0.0084		0.72	-0.0121
															0.68	-0.0087		0.69	-0.0152		0.68	-0.0062		0.68	-0.0037		0.11	0.0084		0.73	-0.0121
															0.69	-0.0087		0.69	-0.0149		0.69	-0.0056		0.69	-0.004		0.11	0.0084		0.73	-0.0121
															0.69	-0.009		0.69	-0.0149		0.69	-0.0056		0.69	-0.0037		0.11	0.0084		0.73	-0.0121
															0.69	-0.009		0.7	-0.0152		0.69	-0.0062		0.69	-0.0034		0.12	0.0084		0.74	-0.0118
															0.69	-0.009		0.7	-0.0155		0.7	-0.0053		0.69	-0.0034		0.12	0.0084		0.74	-0.0121
															0.7	-0.0093		0.7	-0.0149		0.7	-0.0062		0.7	-0.0037		0.12	0.0084		0.74	-0.0121
															0.7	-0.009		0.71	-0.0152		0.7	-0.0056		0.7	-0.004		0.12	0.0084		0.74	-0.0118
															0.7	-0.009		0.71	-0.0152		0.7	-0.0056		0.7	-0.0037		0.12	0.0084		0.75	-0.0118
															0.71	-0.009		0.71	-0.0152		0.71	-0.0059		0.71	-0.0037		0.12	0.0084		0.75	-0.0121
															0.71	-0.009		0.71	-0.0152		0.71	-0.0056		0.71	-0.0037		0.12	0.0084		0.75	-0.0121
															0.71	-0.0093		0.72	-0.0152		0.71	-0.0056		0.71	-0.0034		0.12	0.0084		0.76	-0.0121
															0.71	-0.0087		0.72	-0.0146		0.71	-0.0062		0.71	-0.0037		0.12	0.0084		0.76	-0.0121
															0.72	-0.009		0.72	-0.0152		0.72	-0.0062		0.72	-0.004		0.12	0.0084		0.76	-0.0121
															0.72	-0.0093		0.73	-0.0152		0.72	-0.0059		0.72	-0.004		0.12	0.0084		0.77	-0.0121
															0.72	-0.0096		0.73	-0.0146		0.72	-0.0056		0.72	-0.004		0.12	0.0084		0.77	-0.0121
															0.73	-0.009		0.73	-0.0149		0.73	-0.0059		0.73	-0.004		0.12	0.0084		0.77	-0.0121
															0.73	-0.0093		0.73	-0.0152		0.73	-0.0059		0.73	-0.0037		0.12	0.0084		0.77	-0.0121
															0.73	-0.009		0.74	-0.0149		0.73	-0.0053		0.73	-0.004		0.12	0.0084		0.78	-0.0124
															0.73	-0.0087		0.74	-0.0149		0.73	-0.0059		0.73	-0.004		0.12	0.0084		0.78	-0.0115
															0.74	-0.009		0.74	-0.0152		0.74	-0.0062		0.74	-0.004		0.12	0.0084		0.78	-0.0121
															0.74	-0.0087		0.74	-0.0152		0.74	-0.0059		0.74	-0.0037		0.12	0.0084		0.79	-0.0121
															0.74	-0.009		0.75	-0.0146		0.74	-0.0062		0.74	-0.0037		0.12	0.0084		0.79	-0.0115
															0.74	-0.0093		0.75	-0.0146		0.75	-0.0053		0.74	-0.004		0.12	0.0084		0.79	-0.0121
															0.75	-0.0093		0.75	-0.0146		0.75	-0.0053		0.75	-0.0037		0.12	0.0084		0.79	-0.0121
															0.75	-0.0087		0.76	-0.0149		0.75	-0.0062		0.75	-0.0037		0.12	0.0084		0.8	-0.0124
															0.75	-0.0093		0.76	-0.0146		0.75	-0.0053		0.75	-0.004		0.13	0.0084		0.8	-0.0118
															0.76	-0.0087		0.76	-0.0149		0.76	-0.0059		0.76	-0.004		0.13	0.0084		0.8	-0.0121
															0.76	-0.0093		0.76	-0.0152		0.76	-0.0059		0.76	-0.004		0.13	0.0084		0.81	-0.0118
															0.76	-0.009		0.77	-0.0146		0.76	-0.0056		0.76	-0.0037		0.13	0.0087		0.81	-0.0121
															0.76	-0.009		0.77	-0.0152		0.77	-0.0062		0.76	-0.004		0.13	0.0084		0.81	-0.0121
															0.77	-0.009		0.77	-0.0146		0.77	-0.0059		0.77	-0.0037		0.13	0.0084		0.82	-0.0121
															0.77	-0.0087		0.78	-0.0152		0.77	-0.0056		0.77	-0.004		0.13	0.0084		0.82	-0.0124
															0.77	-0.0087		0.78	-0.0146		0.77	-0.0056		0.77	-0.0037		0.13	0.0084		0.82	-0.0121
															0.78	-0.0093		0.78	-0.0149		0.78	-0.0062		0.78	-0.004		0.13	0.0084		0.82	-0.0124
															0.78	-0.009		0.78	-0.0149		0.78	-0.0059		0.78	-0.004		0.13	0.0084		0.83	-0.0118
															0.78	-0.0087		0.79	-0.0146		0.78	-0.0056		0.78	-0.0037		0.13	0.0084		0.83	-0.0115
															0.78	-0.0087		0.79	-0.0149		0.79	-0.0056		0.78	-0.0037		0.13	0.0084		0.83	-0.0121
															0.79	-0.009		0.79	-0.0146		0.79	-0.0059		0.79	-0.004		0.13	0.0084		0.84	-0.0121
															0.79	-0.009		0.79	-0.0149		0.79	-0.0059		0.79	-0.004		0.13	0.0084		0.84	-0.0121
															0.79	-0.0093		0.8	-0.0149		0.79	-0.0059		0.79	-0.004		0.13	0.0084		0.84	-0.0124
															0.79	-0.0093		0.8	-0.0146		0.8	-0.0059		0.79	-0.0037		0.13	0.0084		0.84	-0.0124
															0.8	-0.0093		0.8	-0.0149		0.8	-0.0059		0.8	-0.0037		0.13	0.0084		0.85	-0.0121
															0.8	-0.009		0.81	-0.0149		0.8	-0.0062		0.8	-0.004		0.13	0.0084		0.85	-0.0121
															0.8	-0.009		0.81	-0.0146		0.81	-0.0059		0.8	-0.0037		0.13	0.0084		0.85	-0.0124
															0.81	-0.0087		0.81	-0.0146		0.81	-0.0059		0.81	-0.004		0.13	0.0084		0.86	-0.0118
															0.81	-0.009		0.81	-0.0146		0.81	-0.0062		0.81	-0.004		0.13	0.0084		0.86	-0.0115
															0.81	-0.0087		0.82	-0.0146		0.81	-0.0062		0.81	-0.004		0.13	0.0084		0.86	-0.0121
															0.81	-0.009		0.82	-0.0149		0.82	-0.0062		0.81	-0.004		0.13	0.0084		0.87	-0.0121
															0.82	-0.0096		0.82	-0.0146		0.82	-0.0062		0.82	-0.004		0.14	0.0084		0.87	-0.0121
															0.82	-0.0093		0.83	-0.0146		0.82	-0.0059		0.82	-0.004		0.14	0.0084		0.87	-0.0121
															0.82	-0.0087		0.83	-0.0146		0.82	-0.0059		0.82	-0.004		0.14	0.0084		0.87	-0.0121
															0.83	-0.0093		0.83	-0.0149		0.83	-0.0056		0.83	-0.004		0.14	0.0084		0.88	-0.0115
															0.83	-0.0093		0.83	-0.0146		0.83	-0.0059		0.83	-0.004		0.14	0.0084		0.88	-0.0121
															0.83	-0.0096		0.84	-0.0146		0.83	-0.0062		0.83	-0.004		0.14	0.0084		0.88	-0.0121
															0.83	-0.0093		0.84	-0.0146		0.84	-0.0056		0.83	-0.004		0.14	0.0084		0.89	-0.0124
															0.84	-0.0093		0.84	-0.0146		0.84	-0.0059		0.84	-0.004		0.14	0.0084		0.89	-0.0124
															0.84	-0.0096		0.84	-0.0146		0.84	-0.0053		0.84	-0.004		0.14	0.0084		0.89	-0.0121
															0.84	-0.0093		0.85	-0.0146		0.84	-0.0059		0.84	-0.004		0.14	0.0084		0.89	-0.0124
															0.84	-0.0096		0.85	-0.0146		0.85	-0.0059		0.84	-0.004		0.14	0.0084		0.9	-0.0124
															0.85	-0.009		0.85	-0.0146		0.85	-0.0062		0.85	-0.0037		0.14	0.0084		0.9	-0.0121
															0.85	-0.009		0.86	-0.0146		0.85	-0.0056		0.85	-0.004		0.14	0.0084		0.9	-0.0124
															0.85	-0.009		0.86	-0.0146		0.86	-0.0059		0.85	-0.004		0.14	0.0084		0.91	-0.0121
															0.86	-0.0087		0.86	-0.0146		0.86	-0.0062		0.86	-0.004		0.14	0.0084		0.91	-0.0124
															0.86	-0.009		0.86	-0.0152		0.86	-0.0056		0.86	-0.004		0.14	0.0084		0.91	-0.0121
															0.86	-0.009		0.87	-0.0146		0.86	-0.0062		0.86	-0.004		0.14	0.0084		0.91	-0.0121
															0.86	-0.0087		0.87	-0.0149		0.87	-0.0062		0.86	-0.004		0.14	0.0084		0.92	-0.0121
															0.87	-0.0093		0.87	-0.0149		0.87	-0.0053		0.87	-0.004		0.14	0.0084		0.92	-0.0124
															0.87	-0.009		0.88	-0.0149		0.87	-0.0056		0.87	-0.0037		0.14	0.0084		0.92	-0.0124
															0.87	-0.0087		0.88	-0.0146		0.88	-0.0062		0.87	-0.004		0.14	0.0084		0.93	-0.0124
															0.88	-0.009		0.88	-0.0146		0.88	-0.0056		0.88	-0.004		0.14	0.0084		0.93	-0.0124
															0.88	-0.0087		0.88	-0.0146		0.88	-0.0053		0.88	-0.0037		0.15	0.0084		0.93	-0.0124
															0.88	-0.0093		0.89	-0.0149		0.88	-0.0056		0.88	-0.004		0.15	0.0084		0.93	-0.0121
															0.88	-0.0087		0.89	-0.0149		0.89	-0.0056		0.88	-0.004		0.15	0.0084		0.94	-0.0121
															0.89	-0.0087		0.89	-0.0149		0.89	-0.0062		0.89	-0.0037		0.15	0.0084		0.94	-0.0121
															0.89	-0.0087		0.89	-0.0146		0.89	-0.0059		0.89	-0.004		0.15	0.0084		0.94	-0.0121
															0.89	-0.0087		0.9	-0.0149		0.89	-0.0056		0.89	-0.004		0.15	0.0084		0.95	-0.0127
															0.89	-0.0087		0.9	-0.0146		0.9	-0.0053		0.89	-0.004		0.15	0.0084		0.95	-0.0118
															0.9	-0.0087		0.9	-0.0152		0.9	-0.0065		0.9	-0.004		0.15	0.0084		0.95	-0.0124
															0.9	-0.009		0.91	-0.0146		0.9	-0.0062		0.9	-0.004		0.15	0.0084		0.95	-0.0124
															0.9	-0.009		0.91	-0.0149		0.91	-0.0053		0.9	-0.004		0.15	0.0084		0.96	-0.0121
															0.91	-0.0087		0.91	-0.0152		0.91	-0.0059		0.91	-0.004		0.15	0.0084		0.96	-0.0121
															0.91	-0.009		0.91	-0.0146		0.91	-0.0053		0.91	-0.0037		0.15	0.0084		0.96	-0.0118
															0.91	-0.0087		0.92	-0.0152		0.91	-0.0056		0.91	-0.004		0.15	0.0084		0.97	-0.0121
															0.91	-0.0087		0.92	-0.0152		0.92	-0.0059		0.91	-0.004		0.15	0.0084		0.97	-0.0124
															0.92	-0.009		0.92	-0.0152		0.92	-0.0059		0.92	-0.004		0.15	0.0087		0.97	-0.0121
															0.92	-0.0087		0.93	-0.0146		0.92	-0.0056		0.92	-0.004		0.15	0.0087		0.97	-0.0121
															0.92	-0.0087		0.93	-0.0146		0.93	-0.0056		0.92	-0.0037		0.15	0.0087		0.98	-0.0121
															0.93	-0.0093		0.93	-0.0146		0.93	-0.0059		0.93	-0.0031		0.15	0.0084		0.98	-0.0118
															0.93	-0.0096		0.93	-0.0152		0.93	-0.0059		0.93	-0.0037		0.15	0.0084		0.98	-0.0121
															0.93	-0.009		0.94	-0.0149		0.93	-0.0059		0.93	-0.0037		0.15	0.0084		0.99	-0.0118
															0.93	-0.009		0.94	-0.0149		0.94	-0.0065		0.93	-0.0034		0.15	0.0084		0.99	-0.0121
															0.94	-0.009		0.94	-0.0152		0.94	-0.0062		0.94	-0.0037		0.15	0.0084		0.99	-0.0121
															0.94	-0.0087		0.94	-0.0152		0.94	-0.0059		0.94	-0.0037		0.16	0.0084		0.99	-0.0121
															0.94	-0.009		0.95	-0.0146		0.95	-0.0062		0.94	-0.0034		0.16	0.0084		1	-0.0121
															0.94	-0.009		0.95	-0.0149		0.95	-0.0062		0.94	-0.0037		0.16	0.0084		1	-0.0115
															0.95	-0.0093		0.95	-0.0149		0.95	-0.0059		0.95	-0.0034		0.16	0.0084		1	-0.0118
															0.95	-0.0093		0.96	-0.0152		0.95	-0.0056		0.95	-0.0037		0.16	0.0084		1	-0.0115
															0.95	-0.0093		0.96	-0.0149		0.96	-0.0059		0.95	-0.004		0.16	0.0084		1	0.0121
															0.96	-0.009		0.96	-0.0149		0.96	-0.0065		0.96	-0.004		0.16	0.0084		1.01	0.0124
															0.96	-0.0093		0.96	-0.0149		0.96	-0.0059		0.96	-0.0037		0.16	0.0084		1.01	0.0127
															0.96	-0.0093		0.97	-0.0152		0.97	-0.0062		0.96	-0.004		0.16	0.0084		1.01	0.0121
															0.96	-0.009		0.97	-0.0149		0.97	-0.0062		0.96	-0.0037		0.16	0.0087		1.01	0.0127
															0.97	-0.009		0.97	-0.0149		0.97	-0.0056		0.97	-0.004		0.16	0.0087		1.02	0.013
															0.97	-0.009		0.98	-0.0152		0.97	-0.0056		0.97	-0.0037		0.16	0.0084		1.02	0.0124
															0.97	-0.0093		0.98	-0.0149		0.98	-0.0053		0.97	-0.0037		0.16	0.0084		1.02	0.0127
															0.98	-0.0093		0.98	-0.0152		0.98	-0.0053		0.98	-0.0037		0.16	0.0084		1.03	0.0127
															0.98	-0.0093		0.98	-0.0149		0.98	-0.0056		0.98	-0.004		0.16	0.0084		1.03	0.0121
															0.98	-0.0093		0.99	-0.0146		0.98	-0.0056		0.98	-0.0037		0.16	0.0084		1.03	0.0127
															0.98	-0.009		0.99	-0.0152		0.99	-0.0053		0.98	-0.004		0.16	0.0084		1.03	0.0127
															0.99	-0.009		0.99	-0.0146		0.99	-0.0056		0.99	-0.0037		0.16	0.0084		1.04	0.0124
															0.99	-0.0093		0.99	-0.0152		0.99	-0.0062		0.99	-0.0037		0.16	0.0084		1.04	0.0127
															0.99	-0.0093		1	-0.0152		1	-0.0059		0.99	-0.0037		0.16	0.0084		1.04	0.0127
															0.99	-0.009		1	-0.0155		1	-0.0062		0.99	-0.004		0.16	0.0084		1.05	0.0124
															1	-0.0087		1	-0.0152		1	-0.0062		1	-0.004		0.16	0.0084		1.05	0.0127
															1	-0.009		1	0.0223		1	-0.0053		1	-0.0034		0.17	0.0084		1.05	0.0127
															1	-0.0093		1.01	0.0223		1	0.005		1	-0.0037		0.17	0.0084		1.06	0.0127
															1	0.0164		1.01	0.0223		1.01	0.0047		1	0.0065		0.17	0.0084		1.06	0.013
															1.01	0.0164		1.01	0.0226		1.01	0.0053		1.01	0.0065		0.17	0.0084		1.06	0.0124
															1.01	0.0161		1.01	0.0229		1.01	0.0053		1.01	0.0065		0.17	0.0084		1.06	0.0124
															1.01	0.0171		1.02	0.0223		1.01	0.005		1.01	0.0065		0.17	0.0084		1.07	0.013
															1.01	0.0171		1.02	0.0226		1.02	0.0053		1.01	0.0065		0.17	0.0084		1.07	0.0127
															1.02	0.0167		1.02	0.0233		1.02	0.0053		1.02	0.0065		0.17	0.0084		1.07	0.0127
															1.02	0.0174		1.03	0.0233		1.02	0.0056		1.02	0.0065		0.17	0.0084		1.08	0.0127
															1.02	0.0171		1.03	0.0233		1.03	0.0056		1.02	0.0068		0.17	0.0084		1.08	0.0127
															1.03	0.0171		1.03	0.0229		1.03	0.0056		1.03	0.0068		0.17	0.0084		1.08	0.0124
															1.03	0.0174		1.03	0.0233		1.03	0.0056		1.03	0.0068		0.17	0.0084		1.08	0.0124
															1.03	0.0171		1.04	0.0229		1.03	0.0053		1.03	0.0074		0.17	0.0084		1.09	0.013
															1.03	0.0174		1.04	0.0233		1.04	0.0056		1.03	0.0071		0.17	0.0084		1.09	0.0121
															1.04	0.0171		1.04	0.0233		1.04	0.0056		1.04	0.0074		0.17	0.0084		1.09	0.0124
															1.04	0.0174		1.04	0.0233		1.04	0.0056		1.04	0.0065		0.17	0.0084		1.1	0.0124
															1.04	0.0174		1.05	0.0233		1.04	0.0056		1.04	0.0068		0.17	0.0084		1.1	0.0127
															1.04	0.0164		1.05	0.0233		1.05	0.0056		1.04	0.0074		0.17	0.0084		1.1	0.0127
															1.05	0.0174		1.05	0.0233		1.05	0.0059		1.05	0.0074		0.17	0.0084		1.1	0.0124
															1.05	0.0171		1.06	0.0233		1.05	0.0056		1.05	0.0074		0.17	0.0084		1.11	0.0127
															1.05	0.0167		1.06	0.0233		1.06	0.0056		1.05	0.0074		0.17	0.0084		1.11	0.0124
															1.06	0.0171		1.06	0.0233		1.06	0.0056		1.06	0.0074		0.17	0.0084		1.11	0.0124
															1.06	0.0167		1.06	0.0233		1.06	0.0056		1.06	0.0074		0.18	0.0084		1.12	0.0124
															1.06	0.0167		1.07	0.0239		1.06	0.0056		1.06	0.0068		0.18	0.0084		1.12	0.0124
															1.06	0.0174		1.07	0.0236		1.07	0.0056		1.06	0.0074		0.18	0.0084		1.12	0.0121
															1.07	0.0174		1.07	0.0236		1.07	0.0056		1.07	0.0074		0.18	0.0084		1.12	0.0124
															1.07	0.0167		1.08	0.0233		1.07	0.0059		1.07	0.0074		0.18	0.0084		1.13	0.0124
															1.07	0.0174		1.08	0.0236		1.08	0.0056		1.07	0.0074		0.18	0.0084		1.13	0.0124
															1.08	0.0171		1.08	0.0236		1.08	0.0056		1.08	0.0074		0.18	0.0084		1.13	0.0121
															1.08	0.0167		1.08	0.0242		1.08	0.0056		1.08	0.0074		0.18	0.0084		1.14	0.013
															1.08	0.0177		1.09	0.0236		1.08	0.0056		1.08	0.0074		0.18	0.0084		1.14	0.0127
															1.08	0.0174		1.09	0.0236		1.09	0.0056		1.08	0.0074		0.18	0.0084		1.14	0.0127
															1.09	0.0167		1.09	0.0236		1.09	0.0056		1.09	0.0074		0.18	0.0084		1.14	0.0121
															1.09	0.0174		1.09	0.0236		1.09	0.0056		1.09	0.0074		0.18	0.0084		1.15	0.0127
															1.09	0.0174		1.1	0.0239		1.09	0.0056		1.09	0.0074		0.18	0.0084		1.15	0.0124
															1.09	0.0174		1.1	0.0236		1.1	0.0056		1.09	0.0071		0.18	0.0084		1.15	0.0127
															1.1	0.0174		1.1	0.0233		1.1	0.0059		1.1	0.0074		0.18	0.0084		1.16	0.0127
															1.1	0.0171		1.11	0.0233		1.1	0.0056		1.1	0.0074		0.18	0.0084		1.16	0.013
															1.1	0.0177		1.11	0.0233		1.11	0.0056		1.1	0.0074		0.18	0.0084		1.16	0.0124
															1.11	0.0174		1.11	0.0233		1.11	0.0056		1.11	0.0074		0.18	0.0084		1.16	0.0121
															1.11	0.0167		1.11	0.0242		1.11	0.0056		1.11	0.0071		0.18	0.0084		1.17	0.0127
															1.11	0.0174		1.12	0.0236		1.11	0.0056		1.11	0.0071		0.18	0.0084		1.17	0.0124
															1.11	0.0174		1.12	0.0236		1.12	0.0056		1.11	0.0071		0.18	0.0084		1.17	0.013
															1.12	0.0174		1.12	0.0239		1.12	0.0047		1.12	0.0074		0.18	0.0084		1.18	0.0127
															1.12	0.0164		1.13	0.0236		1.12	0.0056		1.12	0.0074		0.18	0.0084		1.18	0.0127
															1.12	0.0167		1.13	0.0236		1.13	0.0056		1.12	0.0071		0.19	0.0084		1.18	0.0124
															1.13	0.0174		1.13	0.0236		1.13	0.0056		1.13	0.0071		0.19	0.0084		1.18	0.0124
															1.13	0.0167		1.13	0.0239		1.13	0.0056		1.13	0.0068		0.19	0.0084		1.19	0.0124
															1.13	0.0171		1.14	0.0236		1.13	0.0056		1.13	0.0074		0.19	0.0084		1.19	0.0124
															1.13	0.0171		1.14	0.0239		1.14	0.0056		1.13	0.0071		0.19	0.0084		1.19	0.0124
															1.14	0.0167		1.14	0.0239		1.14	0.0056		1.14	0.0074		0.19	0.0087		1.2	0.0127
															1.14	0.0167		1.14	0.0239		1.14	0.0056		1.14	0.0074		0.19	0.0084		1.2	0.0127
															1.14	0.0174		1.15	0.0233		1.14	0.0056		1.14	0.0074		0.19	0.0087		1.2	0.013
															1.14	0.0174		1.15	0.0233		1.15	0.0056		1.14	0.0071		0.19	0.0087		1.2	0.0127
															1.15	0.0171		1.15	0.0242		1.15	0.0056		1.15	0.0074		0.19	0.0084		1.21	0.0127
															1.15	0.0171		1.16	0.0236		1.15	0.0056		1.15	0.0071		0.19	0.0084		1.21	0.0127
															1.15	0.0174		1.16	0.0233		1.16	0.0059		1.15	0.0074		0.19	0.0087		1.21	0.013
															1.16	0.0171		1.16	0.0239		1.16	0.0059		1.16	0.0074		0.19	0.0087		1.22	0.0124
															1.16	0.0171		1.16	0.0239		1.16	0.0056		1.16	0.0074		0.19	0.0084		1.22	0.0124
															1.16	0.0167		1.17	0.0236		1.16	0.0056		1.16	0.0074		0.19	0.0084		1.22	0.013
															1.16	0.0174		1.17	0.0242		1.17	0.0056		1.16	0.0074		0.19	0.0084		1.22	0.0124
															1.17	0.0171		1.17	0.0236		1.17	0.0056		1.17	0.0074		0.19	0.0084		1.23	0.013
															1.17	0.0167		1.18	0.0236		1.17	0.0056		1.17	0.0074		0.19	0.0087		1.23	0.0124
															1.17	0.0174		1.18	0.0242		1.18	0.0056		1.17	0.0074		0.19	0.009		1.23	0.0127
															1.18	0.0177		1.18	0.0239		1.18	0.0056		1.18	0.0071		0.19	0.0084		1.24	0.0124
															1.18	0.0171		1.18	0.0242		1.18	0.0056		1.18	0.0074		0.19	0.009		1.24	0.0124
															1.18	0.0177		1.19	0.0236		1.18	0.0056		1.18	0.0071		0.19	0.0087		1.24	0.0124
															1.18	0.0167		1.19	0.0239		1.19	0.0056		1.18	0.0074		0.2	0.0084		1.25	0.013
															1.19	0.0167		1.19	0.0236		1.19	0.0056		1.19	0.0071		0.2	0.0084		1.25	0.0121
															1.19	0.0171		1.19	0.0242		1.19	0.0059		1.19	0.0074		0.2	0.0084		1.25	0.0127
															1.19	0.0174		1.2	0.0239		1.19	0.0056		1.19	0.0074		0.2	0.0084		1.25	0.0127
															1.19	0.0174		1.2	0.0236		1.2	0.0056		1.19	0.0074		0.2	0.0084		1.26	0.0127
															1.2	0.0174		1.2	0.0242		1.2	0.0056		1.2	0.0074		0.2	0.0084		1.26	0.0121
															1.2	0.0174		1.21	0.0242		1.2	0.0056		1.2	0.0074		0.2	0.0084		1.26	0.0124
															1.2	0.0171		1.21	0.0239		1.21	0.0056		1.2	0.0074		0.2	0.0087		1.27	0.0127
															1.21	0.0171		1.21	0.0239		1.21	0.0056		1.21	0.0071		0.2	0.0084		1.27	0.0124
															1.21	0.0177		1.21	0.0242		1.21	0.0056		1.21	0.0074		0.2	0.0084		1.27	0.0127
															1.21	0.0171		1.22	0.0242		1.21	0.0059		1.21	0.0074		0.2	0.009		1.27	0.0127
															1.21	0.0174		1.22	0.0242		1.22	0.0056		1.21	0.0074		0.2	0.0087		1.28	0.0127
															1.22	0.0171		1.22	0.0242		1.22	0.0056		1.22	0.0074		0.2	0.0084		1.28	0.013
															1.22	0.0174		1.23	0.0239		1.22	0.0056		1.22	0.0074		0.2	0.0087		1.28	0.0121
															1.22	0.0167		1.23	0.0242		1.23	0.0056		1.22	0.0074		0.2	0.0087		1.29	0.0127
															1.23	0.0177		1.23	0.0239		1.23	0.0056		1.23	0.0074		0.2	0.0084		1.29	0.0124
															1.23	0.0174		1.23	0.0239		1.23	0.0056		1.23	0.0074		0.2	0.0084		1.29	0.0127
															1.23	0.0171		1.24	0.0242		1.23	0.0056		1.23	0.0074		0.2	0.0084		1.29	0.0124
															1.23	0.0167		1.24	0.0242		1.24	0.0056		1.23	0.0074		0.2	0.0087		1.3	0.0124
															1.24	0.0171		1.24	0.0239		1.24	0.0056		1.24	0.0071		0.2	0.009		1.3	0.0127
															1.24	0.0174		1.24	0.0239		1.24	0.0056		1.24	0.0071		0.2	0.0087		1.3	0.0127
															1.24	0.0177		1.25	0.0245		1.24	0.0056		1.24	0.0074		0.2	0.0087		1.31	0.0127
															1.24	0.0171		1.25	0.0242		1.25	0.0056		1.24	0.0074		0.2	0.0087		1.31	0.0127
															1.25	0.0174		1.25	0.0242		1.25	0.0056		1.25	0.0074		0.21	0.0087		1.31	0.0124
															1.25	0.0171		1.26	0.0242		1.25	0.0056		1.25	0.0074		0.21	0.0084		1.31	0.0127
															1.25	0.0174		1.26	0.0242		1.26	0.0056		1.25	0.0074		0.21	0.0087		1.32	0.0127
															1.26	0.0167		1.26	0.0242		1.26	0.0056		1.26	0.0074		0.21	0.009		1.32	0.0127
															1.26	0.0167		1.26	0.0245		1.26	0.0056		1.26	0.0074		0.21	0.0087		1.32	0.0124
															1.26	0.0171		1.27	0.0245		1.26	0.0056		1.26	0.0074		0.21	0.0087		1.33	0.0121
															1.26	0.0174		1.27	0.0245		1.27	0.0059		1.26	0.0074		0.21	0.0087		1.33	0.0121
															1.27	0.0177		1.27	0.0245		1.27	0.0056		1.27	0.0074		0.21	0.009		1.33	0.0121
															1.27	0.0167		1.28	0.0242		1.27	0.0056		1.27	0.0074		0.21	0.009		1.34	0.0127
															1.27	0.0171		1.28	0.0242		1.28	0.0056		1.27	0.0074		0.21	0.009		1.34	0.013
															1.28	0.0174		1.28	0.0245		1.28	0.0056		1.28	0.0074		0.21	0.0084		1.34	0.0127
															1.28	0.0167		1.28	0.0242		1.28	0.0056		1.28	0.0074		0.21	0.0087		1.34	0.0124
															1.28	0.0171		1.29	0.0242		1.28	0.0056		1.28	0.0074		0.21	0.0087		1.35	0.0121
															1.28	0.0174		1.29	0.0245		1.29	0.0056		1.28	0.0074		0.21	0.0087		1.35	0.0124
															1.29	0.0171		1.29	0.0245		1.29	0.0056		1.29	0.0074		0.21	0.0087		1.35	0.0127
															1.29	0.0167		1.29	0.0245		1.29	0.0056		1.29	0.0074		0.21	0.0087		1.36	0.0127
															1.29	0.0171		1.3	0.0239		1.29	0.0056		1.29	0.0074		0.21	0.009		1.36	0.0121
															1.29	0.0171		1.3	0.0242		1.3	0.0056		1.29	0.0074		0.21	0.0087		1.36	0.013
															1.3	0.0171		1.3	0.0245		1.3	0.0056		1.3	0.0071		0.21	0.0084		1.36	0.0124
															1.3	0.0171		1.31	0.0248		1.3	0.0056		1.3	0.0074		0.21	0.0087		1.37	0.0127
															1.3	0.0171		1.31	0.0245		1.31	0.0056		1.3	0.0074		0.21	0.0087		1.37	0.013
															1.31	0.0174		1.31	0.0248		1.31	0.0056		1.31	0.0074		0.21	0.009		1.37	0.013
															1.31	0.0177		1.31	0.0242		1.31	0.0056		1.31	0.0074		0.22	0.009		1.38	0.0124
															1.31	0.0174		1.32	0.0242		1.31	0.0056		1.31	0.0074		0.22	0.0084		1.38	0.013
															1.31	0.0171		1.32	0.0245		1.32	0.0056		1.31	0.0074		0.22	0.0087		1.38	0.0121
															1.32	0.0171		1.32	0.0248		1.32	0.0056		1.32	0.0074		0.22	0.0084		1.39	0.0124
															1.32	0.0174		1.33	0.0245		1.32	0.0056		1.32	0.0074		0.22	0.009		1.39	0.0121
															1.32	0.0174		1.33	0.0245		1.33	0.0056		1.32	0.0074		0.22	0.009		1.39	0.0121
															1.33	0.0171		1.33	0.0245		1.33	0.0056		1.33	0.0074		0.22	0.009		1.39	0.0124
															1.33	0.0174		1.33	0.0245		1.33	0.0056		1.33	0.0074		0.22	0.0087		1.4	0.0124
															1.33	0.0167		1.34	0.0242		1.33	0.0056		1.33	0.0074		0.22	0.0084		1.4	0.0124
															1.33	0.0171		1.34	0.0251		1.34	0.0056		1.33	0.0074		0.22	0.0087		1.4	0.013
															1.34	0.0174		1.34	0.0251		1.34	0.0056		1.34	0.0074		0.22	0.0084		1.41	0.013
															1.34	0.0174		1.34	0.0248		1.34	0.0059		1.34	0.0071		0.22	0.009		1.41	0.0124
															1.34	0.0167		1.35	0.0245		1.34	0.0059		1.34	0.0071		0.22	0.009		1.41	0.013
															1.34	0.0171		1.35	0.0245		1.35	0.0056		1.34	0.0074		0.22	0.009		1.41	0.0127
															1.35	0.0174		1.35	0.0251		1.35	0.0056		1.35	0.0074		0.22	0.009		1.42	0.013
															1.35	0.0177		1.36	0.0248		1.35	0.0056		1.35	0.0074		0.22	0.009		1.42	0.0124
															1.35	0.0174		1.36	0.0242		1.36	0.0056		1.35	0.0074		0.22	0.0084		1.42	0.0124
															1.36	0.0167		1.36	0.0245		1.36	0.0056		1.36	0.0074		0.22	0.0084		1.43	0.013
															1.36	0.0171		1.36	0.0248		1.36	0.0056		1.36	0.0074		0.22	0.0087		1.43	0.0127
															1.36	0.0167		1.37	0.0251		1.36	0.0056		1.36	0.0071		0.22	0.009		1.43	0.0124
															1.36	0.0167		1.37	0.0251		1.37	0.0056		1.36	0.0074		0.22	0.0084		1.43	0.013
															1.37	0.0174		1.37	0.0248		1.37	0.0056		1.37	0.0071		0.22	0.0087		1.44	0.013
															1.37	0.0171		1.38	0.0245		1.37	0.0056		1.37	0.0074		0.22	0.0084		1.44	0.013
															1.37	0.0174		1.38	0.0248		1.38	0.0056		1.37	0.0074		0.23	0.0087		1.44	0.013
															1.38	0.0174		1.38	0.0245		1.38	0.0056		1.38	0.0074		0.23	0.0084		1.45	0.0124
															1.38	0.0174		1.38	0.0245		1.38	0.0056		1.38	0.0074		0.23	0.0084		1.45	0.0124
															1.38	0.0174		1.39	0.0248		1.38	0.0056		1.38	0.0074		0.23	0.0084		1.45	0.013
															1.38	0.0174		1.39	0.0245		1.39	0.0056		1.38	0.0074		0.23	0.0087		1.45	0.0127
															1.39	0.0171		1.39	0.0245		1.39	0.0056		1.39	0.0074		0.23	0.009		1.46	0.0127
															1.39	0.0174		1.39	0.0245		1.39	0.0056		1.39	0.0071		0.23	0.009		1.46	0.0124
															1.39	0.0174		1.4	0.0245		1.39	0.0056		1.39	0.0074		0.23	0.009		1.46	0.013
															1.39	0.0177		1.4	0.0248		1.4	0.0056		1.39	0.0074		0.23	0.0093		1.47	0.0124
															1.4	0.0171		1.4	0.0248		1.4	0.0056		1.4	0.0074		0.23	0.0093		1.47	0.0121
															1.4	0.0171		1.41	0.0245		1.4	0.0056		1.4	0.0074		0.23	0.0087		1.47	0.0124
															1.4	0.0167		1.41	0.0248		1.41	0.0056		1.4	0.0074		0.23	0.009		1.48	0.013
															1.41	0.0171		1.41	0.0248		1.41	0.0056		1.41	0.0074		0.23	0.009		1.48	0.0127
															1.41	0.0174		1.41	0.0248		1.41	0.0053		1.41	0.0074		0.23	0.009		1.48	0.013
															1.41	0.0174		1.42	0.0248		1.41	0.0056		1.41	0.0071		0.23	0.0093		1.48	0.0124
															1.41	0.0167		1.42	0.0248		1.42	0.0056		1.41	0.0074		0.23	0.0093		1.49	0.0124
															1.42	0.0171		1.42	0.0248		1.42	0.0056		1.42	0.0071		0.23	0.0087		1.49	0.0124
															1.42	0.0174		1.43	0.0251		1.42	0.0056		1.42	0.0074		0.23	0.009		1.49	0.0127
															1.42	0.0174		1.43	0.0245		1.43	0.0056		1.42	0.0074		0.23	0.009		1.5	0.013
															1.43	0.0174		1.43	0.0242		1.43	0.0056		1.43	0.0074		0.23	0.0093		1.5	0.013
															1.43	0.0174		1.43	0.0245		1.43	0.0056		1.43	0.0074		0.23	0.009		1.5	0.013
															1.43	0.0171		1.44	0.0242		1.43	0.0056		1.43	0.0071		0.23	0.009		1.5	0.0124
															1.43	0.0177		1.44	0.0242		1.44	0.0056		1.43	0.0074		0.24	0.009		1.5	-0.0109
															1.44	0.0174		1.44	0.0248		1.44	0.0056		1.44	0.0074		0.24	0.0093		1.51	-0.0109
															1.44	0.0171		1.44	0.0248		1.44	0.0053		1.44	0.0074		0.24	0.0093		1.51	-0.0115
															1.44	0.0174		1.45	0.0242		1.45	0.0056		1.44	0.0074		0.24	0.009		1.51	-0.0112
															1.44	0.0171		1.45	0.0248		1.45	0.0056		1.44	0.0071		0.24	0.0087		1.52	-0.0115
															1.45	0.0177		1.45	0.0251		1.45	0.0056		1.45	0.0074		0.24	0.009		1.52	-0.0118
															1.45	0.0171		1.46	0.0242		1.45	0.0056		1.45	0.0074		0.24	0.009		1.52	-0.0115
															1.45	0.0171		1.46	0.0248		1.46	0.0056		1.45	0.0071		0.24	0.0087		1.52	-0.0121
															1.46	0.0174		1.46	0.0245		1.46	0.0056		1.46	0.0065		0.24	0.0084		1.53	-0.0118
															1.46	0.0174		1.46	0.0245		1.46	0.0056		1.46	0.0074		0.24	0.0084		1.53	-0.0115
															1.46	0.0174		1.47	0.0251		1.46	0.0056		1.46	0.0074		0.24	0.0087		1.53	-0.0121
															1.46	0.0174		1.47	0.0251		1.47	0.0059		1.46	0.0074		0.24	0.009		1.54	-0.0118
															1.47	0.0177		1.47	0.0251		1.47	0.0059		1.47	0.0071		0.24	0.0093		1.54	-0.0118
															1.47	0.0171		1.48	0.0254		1.47	0.0056		1.47	0.0074		0.24	0.009		1.54	-0.0115
															1.47	0.0171		1.48	0.0248		1.48	0.0056		1.47	0.0071		0.24	0.0087		1.54	-0.0115
															1.48	0.0174		1.48	0.0248		1.48	0.0056		1.48	0.0071		0.24	0.009		1.55	-0.0118
															1.48	0.0174		1.48	0.0251		1.48	0.0059		1.48	0.0074		0.24	0.0087		1.55	-0.0118
															1.48	0.0174		1.49	0.0248		1.48	0.0056		1.48	0.0074		0.24	0.0087		1.55	-0.0118
															1.48	0.0171		1.49	0.0248		1.49	0.0059		1.48	0.0068		0.24	0.0087		1.55	-0.0118
															1.49	0.0171		1.49	0.0245		1.49	0.0056		1.49	0.0074		0.24	0.0084		1.56	-0.0121
															1.49	0.0174		1.49	0.0248		1.49	0.0056		1.49	0.0074		0.24	0.0084		1.56	-0.0121
															1.49	0.0174		1.5	0.0242		1.5	0.0059		1.49	0.0074		0.24	0.0087		1.56	-0.0121
															1.49	0.0171		1.5	0.0242		1.5	0.0059		1.49	0.0074		0.24	0.0084		1.57	-0.0121
															1.5	0.0167		1.5	0.0248		1.5	0.0056		1.5	0.0074		0.25	0.0093		1.57	-0.0118
															1.5	0.0171		1.5	-0.0264		1.5	0.0056		1.5	0.0074		0.25	0.009		1.57	-0.0118
															1.5	0.0174		1.51	-0.0264		1.5	-0.005		1.5	0.0074		0.25	0.0084		1.58	-0.0118
															1.5	-0.0171		1.51	-0.0267		1.51	-0.0056		1.5	-0.0019		0.25	0.0087		1.58	-0.0121
															1.51	-0.0177		1.51	-0.0273		1.51	-0.0047		1.51	-0.0022		0.25	0.0087		1.58	-0.0121
															1.51	-0.0174		1.51	-0.027		1.51	-0.0053		1.51	-0.0025		0.25	0.0087		1.58	-0.0121
															1.51	-0.0174		1.52	-0.027		1.51	-0.0056		1.51	-0.0028		0.25	0.009		1.59	-0.0118
															1.51	-0.0174		1.52	-0.0273		1.52	-0.0056		1.51	-0.0031		0.25	0.0087		1.59	-0.0118
															1.52	-0.0177		1.52	-0.0273		1.52	-0.0056		1.52	-0.0031		0.25	0.0087		1.59	-0.0118
															1.52	-0.0174		1.53	-0.027		1.52	-0.0059		1.52	-0.0031		0.25	0.0084		1.6	-0.0121
															1.52	-0.0174		1.53	-0.0273		1.53	-0.0053		1.52	-0.0034		0.25	0.0087		1.6	-0.0121
															1.53	-0.0177		1.53	-0.0273		1.53	-0.0056		1.53	-0.0034		0.25	0.009		1.6	-0.0118
															1.53	-0.0174		1.53	-0.0276		1.53	-0.0053		1.53	-0.0034		0.25	0.0087		1.6	-0.0121
															1.53	-0.0174		1.54	-0.0276		1.53	-0.0062		1.53	-0.0034		0.25	0.0084		1.61	-0.0118
															1.53	-0.0174		1.54	-0.0273		1.54	-0.0056		1.53	-0.0034		0.25	0.009		1.61	-0.0124
															1.54	-0.0177		1.54	-0.0273		1.54	-0.0056		1.54	-0.0034		0.25	0.009		1.61	-0.0118
															1.54	-0.0174		1.54	-0.0267		1.54	-0.0059		1.54	-0.0037		0.25	0.0087		1.62	-0.0121
															1.54	-0.0174		1.55	-0.027		1.54	-0.0053		1.54	-0.0034		0.25	0.0087		1.62	-0.0115
															1.54	-0.0177		1.55	-0.0273		1.55	-0.0056		1.54	-0.0034		0.25	0.009		1.62	-0.0124
															1.55	-0.0177		1.55	-0.027		1.55	-0.0053		1.55	-0.0037		0.25	0.009		1.62	-0.0118
															1.55	-0.0177		1.56	-0.027		1.55	-0.0059		1.55	-0.0037		0.25	0.009		1.63	-0.0121
															1.55	-0.0177		1.56	-0.0276		1.56	-0.0059		1.55	-0.004		0.25	0.009		1.63	-0.0121
															1.56	-0.0174		1.56	-0.027		1.56	-0.0056		1.56	-0.0037		0.26	0.0093		1.63	-0.0121
															1.56	-0.0177		1.56	-0.0273		1.56	-0.0056		1.56	-0.004		0.26	0.009		1.64	-0.0118
															1.56	-0.0174		1.57	-0.027		1.56	-0.0053		1.56	-0.0031		0.26	0.0087		1.64	-0.0121
															1.56	-0.0177		1.57	-0.027		1.57	-0.0053		1.56	-0.0037		0.26	0.009		1.64	-0.0124
															1.57	-0.0177		1.57	-0.0273		1.57	-0.0053		1.57	-0.004		0.26	0.009		1.64	-0.0121
															1.57	-0.0177		1.58	-0.0276		1.57	-0.0059		1.57	-0.0031		0.26	0.0084		1.65	-0.0121
															1.57	-0.0174		1.58	-0.027		1.58	-0.0059		1.57	-0.004		0.26	0.0084		1.65	-0.0121
															1.58	-0.0177		1.58	-0.0276		1.58	-0.0059		1.58	-0.004		0.26	0.0087		1.65	-0.0121
															1.58	-0.0177		1.58	-0.0273		1.58	-0.0056		1.58	-0.0037		0.26	0.0087		1.66	-0.0121
															1.58	-0.0177		1.59	-0.0276		1.58	-0.0059		1.58	-0.0037		0.26	0.0087		1.66	-0.0124
															1.58	-0.0177		1.59	-0.0273		1.59	-0.0065		1.58	-0.004		0.26	0.0093		1.66	-0.0124
															1.59	-0.0177		1.59	-0.0273		1.59	-0.0059		1.59	-0.004		0.26	0.009		1.66	-0.0124
															1.59	-0.0177		1.59	-0.027		1.59	-0.0059		1.59	-0.004		0.26	0.009		1.67	-0.0121
															1.59	-0.0174		1.6	-0.0273		1.59	-0.0053		1.59	-0.004		0.26	0.0084		1.67	-0.0121
															1.59	-0.0177		1.6	-0.0276		1.6	-0.0056		1.59	-0.0037		0.26	0.0093		1.67	-0.0121
															1.6	-0.0174		1.6	-0.0276		1.6	-0.0062		1.6	-0.0037		0.26	0.009		1.68	-0.0121
															1.6	-0.0174		1.61	-0.027		1.6	-0.0062		1.6	-0.0037		0.26	0.009		1.68	-0.0118
															1.6	-0.0177		1.61	-0.0273		1.61	-0.0056		1.6	-0.004		0.26	0.0087		1.68	-0.0124
															1.61	-0.0177		1.61	-0.027		1.61	-0.0062		1.61	-0.0037		0.26	0.0084		1.69	-0.0121
															1.61	-0.0177		1.61	-0.0273		1.61	-0.0059		1.61	-0.0037		0.26	0.0084		1.69	-0.0121
															1.61	-0.0177		1.62	-0.0276		1.61	-0.0056		1.61	-0.004		0.26	0.0087		1.69	-0.0121
															1.61	-0.0177		1.62	-0.0276		1.62	-0.0056		1.61	-0.004		0.26	0.009		1.69	-0.0124
															1.62	-0.0174		1.62	-0.0273		1.62	-0.0062		1.62	-0.004		0.27	0.009		1.7	-0.0124
															1.62	-0.0177		1.63	-0.0273		1.62	-0.0056		1.62	-0.004		0.27	0.0093		1.7	-0.0118
															1.62	-0.0177		1.63	-0.0276		1.63	-0.0056		1.62	-0.004		0.27	0.0087		1.7	-0.0121
															1.63	-0.0174		1.63	-0.027		1.63	-0.0056		1.63	-0.004		0.27	0.009		1.71	-0.0121
															1.63	-0.0177		1.63	-0.0273		1.63	-0.0059		1.63	-0.004		0.27	0.0093		1.71	-0.0121
															1.63	-0.0174		1.64	-0.0273		1.63	-0.0056		1.63	-0.004		0.27	0.0087		1.71	-0.0124
															1.63	-0.0177		1.64	-0.0273		1.64	-0.0062		1.63	-0.004		0.27	0.009		1.71	-0.0124
															1.64	-0.0174		1.64	-0.027		1.64	-0.0056		1.64	-0.004		0.27	0.0087		1.72	-0.0121
															1.64	-0.0177		1.64	-0.0276		1.64	-0.0053		1.64	-0.004		0.27	0.0087		1.72	-0.0124
															1.64	-0.0177		1.65	-0.0273		1.65	-0.0053		1.64	-0.004		0.27	0.009		1.72	-0.0121
															1.64	-0.0177		1.65	-0.0276		1.65	-0.0059		1.64	-0.004		0.27	0.009		1.73	-0.0124
															1.65	-0.0177		1.65	-0.0273		1.65	-0.0059		1.65	-0.004		0.27	0.0084		1.73	-0.0124
															1.65	-0.0177		1.66	-0.0273		1.65	-0.0059		1.65	-0.004		0.27	0.009		1.73	-0.0127
															1.65	-0.0174		1.66	-0.0276		1.66	-0.0059		1.65	-0.004		0.27	0.0087		1.73	-0.0124
															1.66	-0.0174		1.66	-0.0273		1.66	-0.0053		1.66	-0.004		0.27	0.0087		1.74	-0.0124
															1.66	-0.0174		1.66	-0.0273		1.66	-0.0062		1.66	-0.004		0.27	0.0084		1.74	-0.0124
															1.66	-0.0177		1.67	-0.0273		1.66	-0.0053		1.66	-0.004		0.27	0.0087		1.74	-0.0124
															1.66	-0.0174		1.67	-0.0276		1.67	-0.0059		1.66	-0.004		0.27	0.0087		1.75	-0.0124
															1.67	-0.0174		1.67	-0.0276		1.67	-0.0059		1.67	-0.004		0.27	0.009		1.75	-0.0124
															1.67	-0.0174		1.68	-0.027		1.67	-0.0059		1.67	-0.004		0.27	0.009		1.75	-0.0124
															1.67	-0.0177		1.68	-0.0273		1.68	-0.0056		1.67	-0.004		0.27	0.009		1.75	-0.0121
															1.68	-0.0177		1.68	-0.027		1.68	-0.0053		1.68	-0.004		0.27	0.009		1.76	-0.0121
															1.68	-0.0177		1.68	-0.0273		1.68	-0.0059		1.68	-0.004		0.28	0.0087		1.76	-0.0124
															1.68	-0.0177		1.69	-0.027		1.68	-0.0053		1.68	-0.004		0.28	0.0084		1.76	-0.0124
															1.68	-0.0174		1.69	-0.0273		1.69	-0.0056		1.68	-0.004		0.28	0.0084		1.77	-0.0124
															1.69	-0.0177		1.69	-0.0273		1.69	-0.0062		1.69	-0.004		0.28	0.009		1.77	-0.0127
															1.69	-0.0174		1.69	-0.0273		1.69	-0.0056		1.69	-0.004		0.28	0.0087		1.77	-0.0124
															1.69	-0.0174		1.7	-0.0276		1.7	-0.0053		1.69	-0.004		0.28	0.0087		1.78	-0.0124
															1.69	-0.0177		1.7	-0.027		1.7	-0.0053		1.69	-0.004		0.28	0.009		1.78	-0.0124
															1.7	-0.0177		1.7	-0.027		1.7	-0.0062		1.7	-0.004		0.28	0.009		1.78	-0.013
															1.7	-0.0174		1.71	-0.0276		1.7	-0.0056		1.7	-0.004		0.28	0.0087		1.78	-0.0124
															1.7	-0.0177		1.71	-0.0276		1.71	-0.0056		1.7	-0.004		0.28	0.0084		1.79	-0.0121
															1.71	-0.0177		1.71	-0.0276		1.71	-0.0056		1.71	-0.004		0.28	0.0093		1.79	-0.0124
															1.71	-0.0177		1.71	-0.0273		1.71	-0.0059		1.71	-0.004		0.28	0.0087		1.79	-0.0127
															1.71	-0.0174		1.72	-0.0276		1.71	-0.0056		1.71	-0.004		0.28	0.0084		1.8	-0.0124
															1.71	-0.0177		1.72	-0.0273		1.72	-0.0053		1.71	-0.004		0.28	0.0087		1.8	-0.0121
															1.72	-0.0177		1.72	-0.0276		1.72	-0.0053		1.72	-0.004		0.28	0.0087		1.8	-0.0124
															1.72	-0.0177		1.73	-0.0276		1.72	-0.0056		1.72	-0.004		0.28	0.009		1.8	-0.0124
															1.72	-0.0177		1.73	-0.0276		1.73	-0.0059		1.72	-0.0037		0.28	0.009		1.81	-0.0121
															1.73	-0.0174		1.73	-0.027		1.73	-0.0053		1.73	-0.004		0.28	0.009		1.81	-0.0124
															1.73	-0.0177		1.73	-0.0276		1.73	-0.0065		1.73	-0.004		0.28	0.009		1.81	-0.0118
															1.73	-0.0177		1.74	-0.0273		1.73	-0.0059		1.73	-0.004		0.28	0.009		1.82	-0.0118
															1.73	-0.0177		1.74	-0.0276		1.74	-0.0056		1.73	-0.004		0.28	0.0084		1.82	-0.0121
															1.74	-0.0174		1.74	-0.0276		1.74	-0.0062		1.74	-0.0037		0.28	0.0087		1.82	-0.0121
															1.74	-0.0177		1.74	-0.0273		1.74	-0.0059		1.74	-0.004		0.29	0.009		1.82	-0.0121
															1.74	-0.0177		1.75	-0.0276		1.75	-0.0053		1.74	-0.004		0.29	0.009		1.83	-0.0115
															1.74	-0.0177		1.75	-0.0273		1.75	-0.0056		1.74	-0.0037		0.29	0.0087		1.83	-0.0121
															1.75	-0.0177		1.75	-0.0273		1.75	-0.0053		1.75	-0.004		0.29	0.0087		1.83	-0.0121
															1.75	-0.0177		1.76	-0.027		1.75	-0.0053		1.75	-0.0037		0.29	0.0087		1.84	-0.0121
															1.75	-0.0177		1.76	-0.027		1.76	-0.0053		1.75	-0.0037		0.29	0.0084		1.84	-0.0121
															1.76	-0.0177		1.76	-0.0273		1.76	-0.0059		1.76	-0.0037		0.29	0.0087		1.84	-0.0121
															1.76	-0.0177		1.76	-0.0276		1.76	-0.0056		1.76	-0.0037		0.29	0.0087		1.84	-0.0121
															1.76	-0.0177		1.77	-0.0273		1.76	-0.0053		1.76	-0.0037		0.29	0.0084		1.85	-0.0118
															1.76	-0.0177		1.77	-0.0276		1.77	-0.0053		1.76	-0.0034		0.29	0.0084		1.85	-0.0121
															1.77	-0.0177		1.77	-0.0276		1.77	-0.0056		1.77	-0.004		0.29	0.009		1.85	-0.0118
															1.77	-0.0177		1.78	-0.027		1.77	-0.0059		1.77	-0.004		0.29	0.0084		1.86	-0.0118
															1.77	-0.0177		1.78	-0.0273		1.78	-0.0059		1.77	-0.004		0.29	0.0084		1.86	-0.0121
															1.78	-0.0177		1.78	-0.0276		1.78	-0.0062		1.78	-0.004		0.29	0.0087		1.86	-0.0121
															1.78	-0.0174		1.78	-0.0276		1.78	-0.0053		1.78	-0.004		0.29	0.0087		1.86	-0.0118
															1.78	-0.0174		1.79	-0.0273		1.78	-0.0059		1.78	-0.0037		0.29	0.009		1.87	-0.0121
															1.78	-0.018		1.79	-0.0273		1.79	-0.0056		1.78	-0.0037		0.29	0.0093		1.87	-0.0121
															1.79	-0.0177		1.79	-0.027		1.79	-0.0056		1.79	-0.0037		0.29	0.0084		1.87	-0.0118
															1.79	-0.018		1.79	-0.0273		1.79	-0.0053		1.79	-0.0037		0.29	0.0087		1.88	-0.0118
															1.79	-0.0177		1.8	-0.027		1.8	-0.0056		1.79	-0.004		0.29	0.0084		1.88	-0.0115
															1.79	-0.0177		1.8	-0.0276		1.8	-0.0053		1.79	-0.0037		0.29	0.0087		1.88	-0.0121
															1.8	-0.0177		1.8	-0.0276		1.8	-0.0053		1.8	-0.0037		0.29	0.009		1.88	-0.0118
															1.8	-0.0177		1.81	-0.0273		1.8	-0.0053		1.8	-0.0034		0.29	0.0093		1.89	-0.0124
															1.8	-0.0177		1.81	-0.0273		1.81	-0.0053		1.8	-0.0037		0.3	0.0087		1.89	-0.0118
															1.81	-0.0177		1.81	-0.0273		1.81	-0.005		1.81	-0.0037		0.3	0.0087		1.89	-0.0115
															1.81	-0.0177		1.81	-0.0273		1.81	-0.0053		1.81	-0.0031		0.3	0.0087		1.9	-0.0115
															1.81	-0.0177		1.82	-0.0273		1.82	-0.0059		1.81	-0.004		0.3	0.0087		1.9	-0.0115
															1.81	-0.0177		1.82	-0.0276		1.82	-0.0059		1.81	-0.0031		0.3	0.0093		1.9	-0.0118
															1.82	-0.018		1.82	-0.0273		1.82	-0.0062		1.82	-0.0037		0.3	0.009		1.9	-0.0118
															1.82	-0.0177		1.83	-0.0276		1.82	-0.0053		1.82	-0.004		0.3	0.0087		1.91	-0.0115
															1.82	-0.0177		1.83	-0.0273		1.83	-0.0059		1.82	-0.0037		0.3	0.0087		1.91	-0.0121
															1.83	-0.0177		1.83	-0.0273		1.83	-0.0053		1.83	-0.0037		0.3	0.009		1.91	-0.0118
															1.83	-0.018		1.83	-0.027		1.83	-0.0059		1.83	-0.0037		0.3	0.0084		1.92	-0.0118
															1.83	-0.018		1.84	-0.027		1.84	-0.0059		1.83	-0.0037		0.3	0.009		1.92	-0.0118
															1.83	-0.0177		1.84	-0.0276		1.84	-0.0062		1.83	-0.0037		0.3	0.0093		1.92	-0.0115
															1.84	-0.0177		1.84	-0.0273		1.84	-0.0053		1.84	-0.0034		0.3	0.0084		1.93	-0.0121
															1.84	-0.0177		1.84	-0.0273		1.84	-0.0059		1.84	-0.0037		0.3	0.0087		1.93	-0.0118
															1.84	-0.0177		1.85	-0.0267		1.85	-0.0056		1.84	-0.0034		0.3	0.009		1.93	-0.0115
															1.84	-0.018		1.85	-0.0267		1.85	-0.0053		1.84	-0.004		0.3	0.0093		1.93	-0.0115
															1.85	-0.0177		1.85	-0.0267		1.85	-0.0056		1.85	-0.0037		0.3	0.0093		1.94	-0.0115
															1.85	-0.0177		1.86	-0.0267		1.85	-0.0053		1.85	-0.0034		0.3	0.0084		1.94	-0.0118
															1.85	-0.018		1.86	-0.0267		1.86	-0.0056		1.85	-0.0037		0.3	0.0084		1.94	-0.0115
															1.86	-0.0177		1.86	-0.0264		1.86	-0.0053		1.86	-0.004		0.3	0.0084		1.95	-0.0115
															1.86	-0.0177		1.86	-0.0267		1.86	-0.0053		1.86	-0.0037		0.3	0.009		1.95	-0.0115
															1.86	-0.018		1.87	-0.0264		1.87	-0.0053		1.86	-0.0037		0.3	0.0087		1.95	-0.0115
															1.86	-0.0177		1.87	-0.0264		1.87	-0.0053		1.86	-0.0034		0.31	0.0087		1.95	-0.0115
															1.87	-0.018		1.87	-0.0264		1.87	-0.0062		1.87	-0.0031		0.31	0.0093		1.96	-0.0115
															1.87	-0.0177		1.88	-0.0264		1.87	-0.0056		1.87	-0.0037		0.31	0.0084		1.96	-0.0115
															1.87	-0.0174		1.88	-0.0264		1.88	-0.0059		1.87	-0.0037		0.31	0.0084		1.96	-0.0115
															1.88	-0.0174		1.88	-0.0264		1.88	-0.0053		1.88	-0.0037		0.31	0.0084		1.97	-0.0115
															1.88	-0.018		1.88	-0.0264		1.88	-0.0062		1.88	-0.0037		0.31	0.009		1.97	-0.0115
															1.88	-0.0177		1.89	-0.0264		1.89	-0.0056		1.88	-0.0037		0.31	0.009		1.97	-0.0118
															1.88	-0.018		1.89	-0.0264		1.89	-0.0059		1.88	-0.004		0.31	0.0087		1.97	-0.0115
															1.89	-0.0177		1.89	-0.0264		1.89	-0.0053		1.89	-0.0034		0.31	0.0087		1.98	-0.0118
															1.89	-0.018		1.9	-0.0264		1.89	-0.0053		1.89	-0.004		0.31	0.0084		1.98	-0.0118
															1.89	-0.0177		1.9	-0.026		1.9	-0.0059		1.89	-0.0037		0.31	0.009		1.98	-0.0115
															1.89	-0.018		1.9	-0.0264		1.9	-0.0062		1.89	-0.004		0.31	0.009		1.99	-0.0115
															1.9	-0.0177		1.9	-0.0264		1.9	-0.0062		1.9	-0.004		0.31	0.0093		1.99	-0.0115
															1.9	-0.0177		1.91	-0.0264		1.91	-0.0059		1.9	-0.0037		0.31	0.009		1.99	-0.0118
															1.9	-0.0177		1.91	-0.026		1.91	-0.0053		1.9	-0.0037		0.31	0.0087		1.99	-0.0112
															1.91	-0.0177		1.91	-0.0264		1.91	-0.0059		1.91	-0.0037		0.31	0.009		2	-0.0115
															1.91	-0.018		1.91	-0.026		1.91	-0.0059		1.91	-0.004		0.31	0.0093		2	-0.0118
															1.91	-0.0177		1.92	-0.026		1.92	-0.0056		1.91	-0.0037		0.31	0.009		2	-0.0118
															1.91	-0.0177		1.92	-0.026		1.92	-0.0053		1.91	-0.0037		0.31	0.0087		2	-0.0118
															1.92	-0.0177		1.92	-0.026		1.92	-0.0065		1.92	-0.004		0.31	0.0084		2	-0.0003
															1.92	-0.0174		1.93	-0.026		1.93	-0.0059		1.92	-0.004		0.31	0.0087		2.01	0.0006
															1.92	-0.0177		1.93	-0.026		1.93	-0.0062		1.92	-0.004		0.31	0.0087		2.01	0.1156
															1.93	-0.018		1.93	-0.026		1.93	-0.0059		1.93	-0.004		0.31	0.009		2.01	0.1156
															1.93	-0.0177		1.93	-0.026		1.93	-0.0053		1.93	-0.0037		0.32	0.009		2.01	0.1153
															1.93	-0.0177		1.94	-0.026		1.94	-0.0059		1.93	-0.004		0.32	0.0087		2.02	0.1156
															1.93	-0.0177		1.94	-0.0257		1.94	-0.005		1.93	-0.004		0.32	0.0087		2.02	0.1159
															1.94	-0.018		1.94	-0.026		1.94	-0.005		1.94	-0.004		0.32	0.0084		2.02	0.1163
															1.94	-0.0174		1.95	-0.0257		1.95	-0.0062		1.94	-0.004		0.32	0.0087		2.03	0.1163
															1.94	-0.018		1.95	-0.0257		1.95	-0.0053		1.94	-0.004		0.32	0.0087		2.03	0.1163
															1.94	-0.0177		1.95	-0.0257		1.95	-0.0056		1.94	-0.004		0.32	0.0084		2.03	0.1166
															1.95	-0.0177		1.95	-0.026		1.95	-0.0056		1.95	-0.004		0.32	0.009		2.04	0.1172
															1.95	-0.0177		1.96	-0.026		1.96	-0.0056		1.95	-0.004		0.32	0.0087		2.04	0.1172
															1.95	-0.018		1.96	-0.0257		1.96	-0.0053		1.95	-0.004		0.32	0.0087		2.04	0.1169
															1.96	-0.0177		1.96	-0.026		1.96	-0.0056		1.96	-0.0037		0.32	0.0087		2.04	0.1169
															1.96	-0.0177		1.96	-0.026		1.97	-0.0053		1.96	-0.004		0.32	0.0084		2.05	0.1172
															1.96	-0.0177		1.97	-0.0257		1.97	-0.005		1.96	-0.004		0.32	0.009		2.05	0.1172
															1.96	-0.018		1.97	-0.0257		1.97	-0.0059		1.96	-0.004		0.32	0.009		2.05	0.1172
															1.97	-0.0177		1.97	-0.026		1.97	-0.0059		1.97	-0.004		0.32	0.0087		2.06	0.1172
															1.97	-0.0177		1.98	-0.0257		1.98	-0.0056		1.97	-0.004		0.32	0.009		2.06	0.1172
															1.97	-0.0174		1.98	-0.0254		1.98	-0.0065		1.97	-0.004		0.32	0.0084		2.06	0.1178
															1.98	-0.0177		1.98	-0.0257		1.98	-0.0059		1.98	-0.004		0.32	0.0084		2.06	0.1181
															1.98	-0.0174		1.98	-0.0257		1.98	-0.0056		1.98	-0.004		0.32	0.0084		2.07	0.1181
															1.98	-0.0177		1.99	-0.0257		1.99	-0.0065		1.98	-0.004		0.32	0.0084		2.07	0.1181
															1.98	-0.0177		1.99	-0.026		1.99	-0.005		1.98	-0.004		0.32	0.0087		2.07	0.1181
															1.99	-0.0174		1.99	-0.026		1.99	-0.0059		1.99	-0.004		0.32	0.0087		2.08	0.1181
															1.99	-0.0177		2	-0.0257		2	-0.0056		1.99	-0.004		0.33	0.0084		2.08	0.1181
															1.99	-0.0177		2	-0.0257		2	-0.0053		1.99	-0.004		0.33	0.0084		2.08	0.1181
															1.99	-0.0177		2	-0.0257		2	-0.0053		1.99	-0.004		0.33	0.0087		2.08	0.1187
															2	-0.0174		2	-0.0257		2	-0.0062		2	-0.004		0.33	0.0087		2.09	0.1187
															2	-0.0177		2	0.0347		2	0.049		2	-0.004		0.33	0.0087		2.09	0.1181
															2	-0.0174		2.01	0.0341		2.01	0.0484		2	-0.004		0.33	0.0084		2.09	0.119
															2	0.0264		2.01	0.0344		2.01	0.049		2	0.0524		0.33	0.009		2.1	0.119
															2.01	0.026		2.01	0.0347		2.01	0.0487		2.01	0.0515		0.33	0.0087		2.1	0.119
															2.01	0.026		2.01	0.035		2.01	0.0493		2.01	0.0521		0.33	0.0087		2.1	0.119
															2.01	0.026		2.02	0.0353		2.02	0.0487		2.01	0.0521		0.33	0.009		2.1	0.119
															2.01	0.026		2.02	0.0353		2.02	0.0484		2.01	0.0524		0.33	0.0087		2.11	0.119
															2.02	0.0264		2.02	0.035		2.02	0.0487		2.02	0.0524		0.33	0.0084		2.11	0.119
															2.02	0.0264		2.03	0.0353		2.03	0.0487		2.02	0.0524		0.33	0.0084		2.11	0.119
															2.02	0.0264		2.03	0.0353		2.03	0.0487		2.02	0.0527		0.33	0.0084		2.12	0.119
															2.03	0.026		2.03	0.0353		2.03	0.0487		2.03	0.053		0.33	0.0084		2.12	0.119
															2.03	0.026		2.03	0.0357		2.03	0.049		2.03	0.053		0.33	0.0084		2.12	0.1194
															2.03	0.0267		2.04	0.0353		2.04	0.049		2.03	0.0527		0.33	0.0084		2.12	0.1194
															2.03	0.0264		2.04	0.0353		2.04	0.0487		2.03	0.053		0.33	0.0084		2.13	0.1194
															2.04	0.026		2.04	0.0357		2.04	0.0487		2.04	0.0533		0.33	0.0084		2.13	0.1197
															2.04	0.0267		2.04	0.036		2.04	0.0484		2.04	0.0536		0.33	0.0084		2.13	0.12
															2.04	0.027		2.05	0.036		2.05	0.0484		2.04	0.0539		0.33	0.0084		2.14	0.12
															2.04	0.027		2.05	0.036		2.05	0.0487		2.04	0.0543		0.33	0.009		2.14	0.12
															2.05	0.026		2.05	0.0363		2.05	0.0484		2.05	0.0539		0.33	0.0087		2.14	0.12
															2.05	0.0264		2.06	0.036		2.06	0.0484		2.05	0.0539		0.34	0.009		2.14	0.12
															2.05	0.0264		2.06	0.0363		2.06	0.0484		2.05	0.0549		0.34	0.0084		2.15	0.1209
															2.06	0.026		2.06	0.0363		2.06	0.0484		2.06	0.0549		0.34	0.0084		2.15	0.1209
															2.06	0.0267		2.06	0.0363		2.06	0.049		2.06	0.0555		0.34	0.0087		2.15	0.1206
															2.06	0.0267		2.07	0.0363		2.07	0.049		2.06	0.0555		0.34	0.0084		2.16	0.1209
															2.06	0.026		2.07	0.0363		2.07	0.0487		2.06	0.0558		0.34	0.0084		2.16	0.1209
															2.07	0.0267		2.07	0.0363		2.07	0.0487		2.07	0.0558		0.34	0.0087		2.16	0.1209
															2.07	0.0267		2.08	0.0363		2.08	0.0484		2.07	0.0558		0.34	0.0084		2.16	0.1209
															2.07	0.026		2.08	0.0363		2.08	0.0487		2.07	0.0564		0.34	0.0084		2.17	0.1209
															2.08	0.0267		2.08	0.0363		2.08	0.049		2.08	0.0561		0.34	0.0084		2.17	0.1218
															2.08	0.0267		2.08	0.0363		2.08	0.0484		2.08	0.0564		0.34	0.0084		2.17	0.1218
															2.08	0.026		2.09	0.0363		2.09	0.0484		2.08	0.0567		0.34	0.0084		2.18	0.1218
															2.08	0.0264		2.09	0.0366		2.09	0.0484		2.08	0.057		0.34	0.0084		2.18	0.1221
															2.09	0.0264		2.09	0.0366		2.09	0.0487		2.09	0.057		0.34	0.0084		2.18	0.1221
															2.09	0.0267		2.09	0.0369		2.09	0.0484		2.09	0.0577		0.34	0.0084		2.19	0.1225
															2.09	0.0264		2.1	0.0366		2.1	0.0484		2.09	0.0574		0.34	0.0087		2.19	0.1221
															2.09	0.0264		2.1	0.0366		2.1	0.049		2.09	0.0574		0.34	0.0084		2.19	0.1228
															2.1	0.0264		2.1	0.0366		2.1	0.0493		2.1	0.058		0.34	0.0084		2.19	0.1228
															2.1	0.0264		2.11	0.0363		2.11	0.0487		2.1	0.0583		0.34	0.0084		2.2	0.1228
															2.1	0.0267		2.11	0.0366		2.11	0.0493		2.1	0.0586		0.34	0.0084		2.2	0.1237
															2.11	0.0264		2.11	0.0363		2.11	0.049		2.11	0.0586		0.34	0.0084		2.2	0.1237
															2.11	0.0264		2.11	0.0363		2.11	0.0493		2.11	0.0586		0.34	0.0087		2.2	0.1237
															2.11	0.0264		2.12	0.0366		2.12	0.0493		2.11	0.0586		0.35	0.0087		2.21	0.124
															2.11	0.0267		2.12	0.0366		2.12	0.0493		2.11	0.0586		0.35	0.0087		2.21	0.1243
															2.12	0.0267		2.12	0.0366		2.12	0.0493		2.12	0.0586		0.35	0.0084		2.21	0.1243
															2.12	0.026		2.13	0.0372		2.13	0.0493		2.12	0.0586		0.35	0.0084		2.22	0.1246
															2.12	0.026		2.13	0.0366		2.13	0.0493		2.12	0.0589		0.35	0.0084		2.22	0.1246
															2.13	0.026		2.13	0.0369		2.13	0.0493		2.13	0.0595		0.35	0.0087		2.22	0.1249
															2.13	0.026		2.13	0.0372		2.13	0.0493		2.13	0.0592		0.35	0.0084		2.23	0.1246
															2.13	0.0267		2.14	0.0369		2.14	0.0493		2.13	0.0595		0.35	0.0087		2.23	0.1249
															2.13	0.0264		2.14	0.0366		2.14	0.0493		2.13	0.0595		0.35	0.0084		2.23	0.1252
															2.14	0.026		2.14	0.0372		2.14	0.0493		2.14	0.0598		0.35	0.0084		2.23	0.1256
															2.14	0.0264		2.15	0.0372		2.14	0.0496		2.14	0.0605		0.35	0.0084		2.24	0.1256
															2.14	0.026		2.15	0.0372		2.15	0.0493		2.14	0.0601		0.35	0.0087		2.24	0.1268
															2.14	0.0264		2.15	0.0372		2.15	0.0493		2.14	0.0605		0.35	0.0084		2.24	0.1268
															2.15	0.026		2.15	0.0372		2.15	0.0493		2.15	0.0608		0.35	0.0084		2.25	0.1271
															2.15	0.026		2.16	0.0372		2.16	0.0493		2.15	0.0611		0.35	0.0084		2.25	0.1271
															2.15	0.0267		2.16	0.0372		2.16	0.0493		2.15	0.0611		0.35	0.0084		2.25	0.1274
															2.16	0.026		2.16	0.0372		2.16	0.0493		2.16	0.0614		0.35	0.0084		2.26	0.1283
															2.16	0.026		2.16	0.0372		2.16	0.0493		2.16	0.0614		0.35	0.0084		2.26	0.129
															2.16	0.0267		2.17	0.0372		2.17	0.0493		2.16	0.0614		0.35	0.0084		2.26	0.1293
															2.16	0.026		2.17	0.0372		2.17	0.0493		2.16	0.0617		0.35	0.0084		2.26	0.1293
															2.17	0.0264		2.17	0.0372		2.17	0.0493		2.17	0.062		0.35	0.0084		2.27	0.1302
															2.17	0.0264		2.18	0.0372		2.18	0.0493		2.17	0.0623		0.35	0.0084		2.27	0.1299
															2.17	0.026		2.18	0.0378		2.18	0.0493		2.17	0.0623		0.35	0.0084		2.27	0.1302
															2.18	0.026		2.18	0.0372		2.18	0.0493		2.18	0.0623		0.36	0.0084		2.28	0.1302
															2.18	0.0264		2.18	0.0375		2.18	0.0493		2.18	0.0623		0.36	0.0084		2.28	0.1311
															2.18	0.0264		2.19	0.0372		2.19	0.0493		2.18	0.0623		0.36	0.0084		2.28	0.1308
															2.18	0.0267		2.19	0.0378		2.19	0.0493		2.18	0.0623		0.36	0.0084		2.28	0.1308
															2.19	0.0264		2.19	0.0372		2.19	0.0493		2.19	0.0623		0.36	0.0084		2.29	0.1311
															2.19	0.026		2.2	0.0375		2.19	0.0493		2.19	0.0626		0.36	0.0084		2.29	0.1318
															2.19	0.0267		2.2	0.0378		2.2	0.0493		2.19	0.0626		0.36	0.0084		2.29	0.1321
															2.19	0.026		2.2	0.0381		2.2	0.0493		2.19	0.0626		0.36	0.0084		2.3	0.1324
															2.2	0.0264		2.2	0.0375		2.2	0.0493		2.2	0.0632		0.36	0.0084		2.3	0.133
															2.2	0.0267		2.21	0.0381		2.21	0.0493		2.2	0.0632		0.36	0.0084		2.3	0.1333
															2.2	0.026		2.21	0.0378		2.21	0.0493		2.2	0.0632		0.36	0.0084		2.3	0.1339
															2.21	0.027		2.21	0.0381		2.21	0.0493		2.21	0.0632		0.36	0.0084		2.31	0.1342
															2.21	0.026		2.21	0.0378		2.21	0.0493		2.21	0.0632		0.36	0.0084		2.31	0.1352
															2.21	0.026		2.22	0.0378		2.22	0.0493		2.21	0.0632		0.36	0.0084		2.31	0.1352
															2.21	0.0267		2.22	0.0381		2.22	0.0493		2.21	0.0632		0.36	0.0084		2.32	0.1358
															2.22	0.0267		2.22	0.0378		2.22	0.0493		2.22	0.0632		0.36	0.0084		2.32	0.1364
															2.22	0.0264		2.23	0.0381		2.23	0.0493		2.22	0.0632		0.36	0.0084		2.32	0.1367
															2.22	0.0264		2.23	0.0381		2.23	0.0493		2.22	0.0632		0.36	0.0087		2.32	0.1383
															2.23	0.0267		2.23	0.0381		2.23	0.0493		2.23	0.0632		0.36	0.0084		2.33	0.1383
															2.23	0.0267		2.23	0.0381		2.23	0.049		2.23	0.0632		0.36	0.0084		2.33	0.1392
															2.23	0.0264		2.24	0.0381		2.24	0.0493		2.23	0.0632		0.36	0.0084		2.33	0.1395
															2.23	0.0267		2.24	0.0381		2.24	0.0493		2.23	0.0636		0.36	0.0084		2.34	0.1401
															2.24	0.026		2.24	0.0381		2.24	0.0493		2.24	0.0636		0.37	0.0084		2.34	0.1414
															2.24	0.0264		2.25	0.0381		2.24	0.0493		2.24	0.0639		0.37	0.0084		2.34	0.142
															2.24	0.0267		2.25	0.0381		2.25	0.0493		2.24	0.0642		0.37	0.0084		2.35	0.1423
															2.24	0.0267		2.25	0.0381		2.25	0.049		2.24	0.0639		0.37	0.0084		2.35	0.1432
															2.25	0.0267		2.25	0.0381		2.25	0.0493		2.25	0.0642		0.37	0.0084		2.35	0.1442
															2.25	0.026		2.26	0.0381		2.26	0.0493		2.25	0.0639		0.37	0.0084		2.35	0.1445
															2.25	0.0264		2.26	0.0381		2.26	0.0487		2.25	0.0642		0.37	0.0084		2.36	0.1454
															2.26	0.0264		2.26	0.0381		2.26	0.049		2.26	0.0639		0.37	0.0087		2.36	0.146
															2.26	0.027		2.26	0.0381		2.26	0.049		2.26	0.0639		0.37	0.0084		2.36	0.1469
															2.26	0.0267		2.27	0.0381		2.27	0.0493		2.26	0.0642		0.37	0.0087		2.37	0.1485
															2.26	0.0267		2.27	0.0381		2.27	0.0493		2.26	0.0642		0.37	0.0084		2.37	0.1491
															2.27	0.026		2.27	0.0381		2.27	0.049		2.27	0.0642		0.37	0.0084		2.37	0.15
															2.27	0.0264		2.28	0.0381		2.28	0.0487		2.27	0.0642		0.37	0.0087		2.37	0.1507
															2.27	0.0264		2.28	0.0381		2.28	0.049		2.27	0.0645		0.37	0.0087		2.38	0.1525
															2.28	0.0264		2.28	0.0381		2.28	0.0487		2.28	0.0645		0.37	0.0084		2.38	0.1525
															2.28	0.0267		2.28	0.0381		2.28	0.0487		2.28	0.0642		0.37	0.0084		2.38	0.1544
															2.28	0.0264		2.29	0.0381		2.29	0.0487		2.28	0.0645		0.37	0.0087		2.39	0.1553
															2.28	0.027		2.29	0.0381		2.29	0.0487		2.28	0.0642		0.37	0.0087		2.39	0.1559
															2.29	0.0264		2.29	0.0384		2.29	0.049		2.29	0.0645		0.37	0.0084		2.39	0.1569
															2.29	0.0267		2.3	0.0381		2.29	0.0487		2.29	0.0645		0.37	0.0084		2.39	0.1594
															2.29	0.0264		2.3	0.0384		2.3	0.0484		2.29	0.0642		0.37	0.0087		2.4	0.1612
															2.29	0.0264		2.3	0.0381		2.3	0.0484		2.29	0.0642		0.37	0.009		2.4	0.1625
															2.3	0.0267		2.3	0.0384		2.3	0.0484		2.3	0.0639		0.38	0.009		2.4	0.1643
															2.3	0.026		2.31	0.0381		2.31	0.0484		2.3	0.0645		0.38	0.0084		2.41	0.1665
															2.3	0.0267		2.31	0.0381		2.31	0.0484		2.3	0.0642		0.38	0.0084		2.41	0.1674
															2.31	0.0267		2.31	0.0381		2.31	0.0484		2.31	0.0645		0.38	0.0087		2.41	0.1696
															2.31	0.0267		2.31	0.0381		2.31	0.0484		2.31	0.0642		0.38	0.009		2.42	0.1708
															2.31	0.027		2.32	0.0381		2.32	0.0487		2.31	0.0642		0.38	0.009		2.42	0.1733
															2.31	0.0267		2.32	0.0384		2.32	0.0484		2.31	0.0639		0.38	0.0087		2.42	0.1749
															2.32	0.027		2.32	0.0381		2.32	0.0484		2.32	0.0636		0.38	0.0087		2.42	0.1776
															2.32	0.027		2.33	0.0381		2.33	0.049		2.32	0.0642		0.38	0.0084		2.43	0.1795
															2.32	0.0264		2.33	0.0381		2.33	0.0487		2.32	0.0642		0.38	0.0084		2.43	0.182
															2.33	0.0264		2.33	0.0384		2.33	0.0487		2.33	0.0642		0.38	0.0087		2.43	0.1835
															2.33	0.027		2.33	0.0384		2.33	0.0487		2.33	0.0645		0.38	0.0084		2.44	0.1869
															2.33	0.027		2.34	0.0384		2.34	0.0487		2.33	0.0642		0.38	0.0087		2.44	0.1885
															2.33	0.0267		2.34	0.0388		2.34	0.0484		2.33	0.0642		0.38	0.0087		2.44	0.1919
															2.34	0.0264		2.34	0.0384		2.34	0.049		2.34	0.0642		0.38	0.0084		2.44	0.1944
															2.34	0.0264		2.35	0.0384		2.34	0.049		2.34	0.0639		0.38	0.0084		2.45	0.1981
															2.34	0.0264		2.35	0.0391		2.35	0.0487		2.34	0.0642		0.38	0.0084		2.45	0.2003
															2.34	0.0267		2.35	0.0388		2.35	0.0487		2.34	0.0642		0.38	0.0087		2.45	0.2037
															2.35	0.0264		2.35	0.0384		2.35	0.049		2.35	0.0639		0.38	0.0084		2.45	0.2068
															2.35	0.0267		2.36	0.0388		2.36	0.049		2.35	0.0639		0.38	0.0087		2.46	0.2099
															2.35	0.0267		2.36	0.0384		2.36	0.049		2.35	0.0642		0.38	0.0084		2.46	0.2136
															2.36	0.026		2.36	0.0391		2.36	0.0493		2.36	0.0639		0.38	0.0084		2.46	0.2179
															2.36	0.0264		2.36	0.0391		2.36	0.0493		2.36	0.0632		0.38	0.0084		2.47	0.2217
															2.36	0.0264		2.37	0.0391		2.37	0.049		2.36	0.0639		0.39	0.0087		2.47	0.2263
															2.36	0.0264		2.37	0.0391		2.37	0.049		2.36	0.0642		0.39	0.0084		2.47	0.231
															2.37	0.0264		2.37	0.0391		2.37	0.0493		2.37	0.0639		0.39	0.0084		2.47	0.2362
															2.37	0.027		2.38	0.0391		2.38	0.0493		2.37	0.0642		0.39	0.0087		2.48	0.2396
															2.37	0.026		2.38	0.0391		2.38	0.0493		2.37	0.0636		0.39	0.0087		2.48	0.2455
															2.38	0.0267		2.38	0.0388		2.38	0.0493		2.38	0.0636		0.39	0.0084		2.48	0.2514
															2.38	0.0264		2.38	0.0391		2.38	0.0493		2.38	0.0642		0.39	0.0084		2.49	0.2576
															2.38	0.026		2.39	0.0388		2.39	0.0493		2.38	0.0632		0.39	0.0084		2.49	0.2635
															2.38	0.026		2.39	0.0391		2.39	0.0493		2.38	0.0632		0.39	0.0087		2.49	0.2697
															2.39	0.0264		2.39	0.0391		2.39	0.0493		2.39	0.0632		0.39	0.0084		2.5	0.2775
															2.39	0.026		2.4	0.0391		2.39	0.0493		2.39	0.0632		0.39	0.0084		2.5	0.284
															2.39	0.026		2.4	0.0391		2.4	0.0493		2.39	0.0632		0.39	0.0084		2.5	0.2917
															2.39	0.026		2.4	0.0391		2.4	0.0493		2.39	0.0632		0.39	0.0084		2.5	0.3001
															2.4	0.026		2.4	0.0391		2.4	0.0493		2.4	0.0632		0.39	0.0087		2.5	0.3088
															2.4	0.026		2.41	0.0391		2.41	0.0493		2.4	0.0632		0.39	0.009		2.51	0.31
															2.4	0.026		2.41	0.0388		2.41	0.0493		2.4	0.0632		0.39	0.0087		2.51	-0.1469
															2.41	0.026		2.41	0.0391		2.41	0.0493		2.41	0.0632		0.39	0.0087		2.51	-0.1373
															2.41	0.026		2.41	0.0391		2.41	0.0493		2.41	0.0632		0.39	0.0087		2.51	-0.1339
															2.41	0.026		2.42	0.0394		2.42	0.0493		2.41	0.0632		0.39	0.0087		2.52	-0.1311
															2.41	0.0257		2.42	0.0394		2.42	0.0493		2.41	0.0632		0.39	0.0087		2.52	-0.1314
															2.42	0.0257		2.42	0.0391		2.42	0.0493		2.42	0.0632		0.39	0.0084		2.52	-0.1305
															2.42	0.0257		2.43	0.0391		2.43	0.0493		2.42	0.0632		0.39	0.0087		2.53	-0.1296
															2.42	0.0257		2.43	0.0391		2.43	0.0496		2.42	0.0632		0.4	0.0087		2.53	-0.1296
															2.43	0.026		2.43	0.0391		2.43	0.0493		2.43	0.0632		0.4	0.0084		2.53	-0.1287
															2.43	0.0254		2.43	0.0391		2.43	0.0493		2.43	0.0632		0.4	0.0084		2.53	-0.128
															2.43	0.0257		2.44	0.0394		2.44	0.0493		2.43	0.0636		0.4	0.009		2.54	-0.1277
															2.43	0.0257		2.44	0.0394		2.44	0.0493		2.43	0.0632		0.4	0.0087		2.54	-0.1277
															2.44	0.0254		2.44	0.0391		2.44	0.0493		2.44	0.0632		0.4	0.009		2.54	-0.1274
															2.44	0.0254		2.45	0.0391		2.44	0.0493		2.44	0.0632		0.4	0.0087		2.55	-0.1268
															2.44	0.0254		2.45	0.0394		2.45	0.0493		2.44	0.0632		0.4	0.009		2.55	-0.1262
															2.44	0.0257		2.45	0.0391		2.45	0.0493		2.44	0.0632		0.4	0.0093		2.55	-0.1259
															2.45	0.0254		2.45	0.0391		2.45	0.0493		2.45	0.0632		0.4	0.009		2.56	-0.1259
															2.45	0.0257		2.46	0.0397		2.46	0.0493		2.45	0.0632		0.4	0.0087		2.56	-0.1256
															2.45	0.0257		2.46	0.0391		2.46	0.0493		2.45	0.0632		0.4	0.0087		2.56	-0.1252
															2.46	0.0257		2.46	0.0394		2.46	0.0493		2.46	0.0636		0.4	0.0087		2.56	-0.1252
															2.46	0.0257		2.46	0.0394		2.46	0.0493		2.46	0.0636		0.4	0.0087		2.57	-0.1249
															2.46	0.0254		2.47	0.0391		2.47	0.0493		2.46	0.0636		0.4	0.0084		2.57	-0.1252
															2.46	0.0251		2.47	0.0394		2.47	0.0493		2.46	0.0636		0.4	0.0087		2.57	-0.1246
															2.47	0.0257		2.47	0.0391		2.47	0.0493		2.47	0.0636		0.4	0.0087		2.58	-0.1246
															2.47	0.026		2.48	0.0391		2.48	0.0493		2.47	0.0642		0.4	0.0087		2.58	-0.1243
															2.47	0.0257		2.48	0.0391		2.48	0.0493		2.47	0.0639		0.4	0.009		2.58	-0.1246
															2.48	0.0251		2.48	0.0391		2.48	0.0493		2.48	0.0642		0.4	0.009		2.59	-0.1246
															2.48	0.0251		2.48	0.0394		2.48	0.0493		2.48	0.0642		0.4	0.0087		2.59	-0.1246
															2.48	0.0251		2.49	0.0391		2.49	0.0493		2.48	0.0642		0.4	0.0084		2.59	-0.1246
															2.48	0.026		2.49	0.0391		2.49	0.0493		2.48	0.0642		0.4	0.0087		2.59	-0.1246
															2.49	0.0257		2.49	0.0391		2.49	0.0493		2.49	0.0642		0.41	0.0084		2.6	-0.1243
															2.49	0.0254		2.5	0.0391		2.49	0.0493		2.49	0.0642		0.41	0.0087		2.6	-0.1243
															2.49	0.0254		2.5	0.0391		2.5	0.0493		2.49	0.0642		0.41	0.0087		2.6	-0.1243
															2.49	0.0254		2.5	0.0391		2.5	0.0493		2.49	0.0645		0.41	0.0084		2.61	-0.124
															2.5	0.0257		2.5	0.0391		2.5	0.0493		2.5	0.0651		0.41	0.0084		2.61	-0.124
															2.5	0.0257		2.5	-0.0394		2.5	-0.0477		2.5	0.0645		0.41	0.0084		2.61	-0.1234
															2.5	0.0257		2.51	-0.0394		2.51	-0.0487		2.5	0.0645		0.41	0.0087		2.61	-0.124
															2.5	-0.0251		2.51	-0.0394		2.51	-0.049		2.5	-0.0552		0.41	0.0087		2.62	-0.1234
															2.51	-0.0254		2.51	-0.0394		2.51	-0.049		2.51	-0.0552		0.41	0.0084		2.62	-0.1234
															2.51	-0.0254		2.51	-0.0388		2.51	-0.0487		2.51	-0.0533		0.41	0.0084		2.62	-0.1234
															2.51	-0.0251		2.52	-0.0394		2.52	-0.049		2.51	-0.0521		0.41	0.0087		2.63	-0.124
															2.51	-0.0257		2.52	-0.0388		2.52	-0.049		2.51	-0.0518		0.41	0.0084		2.63	-0.1234
															2.52	-0.0251		2.52	-0.0391		2.52	-0.049		2.52	-0.0508		0.41	0.0084		2.63	-0.1231
															2.52	-0.0251		2.53	-0.0388		2.53	-0.0487		2.52	-0.0502		0.41	0.009		2.63	-0.1228
															2.52	-0.0254		2.53	-0.0388		2.53	-0.049		2.52	-0.0502		0.41	0.0093		2.64	-0.1225
															2.53	-0.0248		2.53	-0.0384		2.53	-0.049		2.53	-0.0502		0.41	0.0087		2.64	-0.1221
															2.53	-0.0251		2.53	-0.0388		2.53	-0.0487		2.53	-0.0502		0.41	0.009		2.64	-0.1218
															2.53	-0.0254		2.54	-0.0391		2.54	-0.049		2.53	-0.0502		0.41	0.0087		2.65	-0.1218
															2.53	-0.0254		2.54	-0.0394		2.54	-0.049		2.53	-0.0502		0.41	0.009		2.65	-0.1215
															2.54	-0.0254		2.54	-0.0388		2.54	-0.049		2.54	-0.0499		0.41	0.0084		2.65	-0.1215
															2.54	-0.0257		2.54	-0.0384		2.54	-0.049		2.54	-0.0496		0.41	0.0084		2.65	-0.1215
															2.54	-0.0248		2.55	-0.0391		2.55	-0.0493		2.54	-0.0502		0.41	0.0084		2.66	-0.1215
															2.54	-0.0248		2.55	-0.0384		2.55	-0.0487		2.54	-0.0499		0.42	0.0087		2.66	-0.1215
															2.55	-0.0254		2.55	-0.0391		2.55	-0.049		2.55	-0.0502		0.42	0.0084		2.66	-0.1209
															2.55	-0.0254		2.56	-0.0391		2.56	-0.049		2.55	-0.0499		0.42	0.0087		2.67	-0.1203
															2.55	-0.0248		2.56	-0.0384		2.56	-0.0493		2.55	-0.0502		0.42	0.0087		2.67	-0.1203
															2.56	-0.0254		2.56	-0.0391		2.56	-0.049		2.56	-0.0502		0.42	0.0087		2.67	-0.1203
															2.56	-0.0251		2.56	-0.0384		2.56	-0.049		2.56	-0.0499		0.42	0.0087		2.67	-0.1197
															2.56	-0.0254		2.57	-0.0388		2.57	-0.0487		2.56	-0.0502		0.42	0.0084		2.68	-0.1197
															2.56	-0.0251		2.57	-0.0384		2.57	-0.0487		2.56	-0.0502		0.42	0.0087		2.68	-0.12
															2.57	-0.0251		2.57	-0.0384		2.57	-0.049		2.57	-0.0502		0.42	0.0087		2.68	-0.1197
															2.57	-0.0257		2.58	-0.0384		2.58	-0.0487		2.57	-0.0502		0.42	0.0084		2.69	-0.1197
															2.57	-0.0254		2.58	-0.0381		2.58	-0.0487		2.57	-0.0502		0.42	0.0084		2.69	-0.1194
															2.58	-0.0254		2.58	-0.0384		2.58	-0.049		2.58	-0.0502		0.42	0.0084		2.69	-0.1194
															2.58	-0.0245		2.58	-0.0384		2.58	-0.0493		2.58	-0.0505		0.42	0.009		2.69	-0.1194
															2.58	-0.0254		2.59	-0.0384		2.59	-0.0487		2.58	-0.0499		0.42	0.0084		2.7	-0.119
															2.58	-0.0248		2.59	-0.0381		2.59	-0.0487		2.58	-0.0499		0.42	0.0084		2.7	-0.1187
															2.59	-0.0251		2.59	-0.0384		2.59	-0.049		2.59	-0.0502		0.42	0.0087		2.7	-0.1181
															2.59	-0.0257		2.59	-0.0384		2.6	-0.049		2.59	-0.0502		0.42	0.0087		2.71	-0.1181
															2.59	-0.0254		2.6	-0.0384		2.6	-0.049		2.59	-0.0499		0.42	0.0084		2.71	-0.1178
															2.59	-0.0248		2.6	-0.0381		2.6	-0.0493		2.59	-0.0505		0.42	0.0084		2.71	-0.1178
															2.6	-0.0254		2.6	-0.0384		2.6	-0.0487		2.6	-0.0502		0.42	0.0087		2.71	-0.1175
															2.6	-0.0254		2.61	-0.0381		2.61	-0.049		2.6	-0.0505		0.42	0.0084		2.72	-0.1178
															2.6	-0.0254		2.61	-0.0384		2.61	-0.049		2.6	-0.0502		0.42	0.0087		2.72	-0.1175
															2.61	-0.0251		2.61	-0.0388		2.61	-0.049		2.61	-0.0502		0.43	0.0084		2.72	-0.1172
															2.61	-0.0254		2.61	-0.0384		2.62	-0.049		2.61	-0.0505		0.43	0.0087		2.73	-0.1172
															2.61	-0.0254		2.62	-0.0384		2.62	-0.049		2.61	-0.0505		0.43	0.0087		2.73	-0.1172
															2.61	-0.0254		2.62	-0.0381		2.62	-0.049		2.61	-0.0505		0.43	0.0084		2.73	-0.1172
															2.62	-0.0251		2.62	-0.0378		2.62	-0.049		2.62	-0.0505		0.43	0.0087		2.73	-0.1172
															2.62	-0.0257		2.63	-0.0378		2.63	-0.049		2.62	-0.0508		0.43	0.0087		2.74	-0.1172
															2.62	-0.0257		2.63	-0.0384		2.63	-0.0493		2.62	-0.0502		0.43	0.0087		2.74	-0.1169
															2.63	-0.0251		2.63	-0.0381		2.63	-0.0493		2.63	-0.0505		0.43	0.0087		2.74	-0.1169
															2.63	-0.0251		2.63	-0.0381		2.63	-0.049		2.63	-0.0502		0.43	0.0087		2.75	-0.1163
															2.63	-0.0257		2.64	-0.0381		2.64	-0.0493		2.63	-0.0502		0.43	0.0087		2.75	-0.1159
															2.63	-0.0251		2.64	-0.0381		2.64	-0.0493		2.63	-0.0502		0.43	0.0084		2.75	-0.1166
															2.64	-0.0257		2.64	-0.0378		2.64	-0.0493		2.64	-0.0502		0.43	0.0087		2.76	-0.1163
															2.64	-0.0257		2.64	-0.0384		2.65	-0.049		2.64	-0.0502		0.43	0.0087		2.76	-0.1156
															2.64	-0.0251		2.65	-0.0378		2.65	-0.0493		2.64	-0.0505		0.43	0.0084		2.76	-0.1159
															2.64	-0.0257		2.65	-0.0375		2.65	-0.0496		2.64	-0.0508		0.43	0.0084		2.76	-0.1156
															2.65	-0.0254		2.65	-0.0381		2.65	-0.0493		2.65	-0.0508		0.43	0.0087		2.77	-0.1156
															2.65	-0.0251		2.66	-0.0378		2.66	-0.0493		2.65	-0.0505		0.43	0.0084		2.77	-0.1156
															2.65	-0.0254		2.66	-0.0378		2.66	-0.0493		2.65	-0.0512		0.43	0.0084		2.77	-0.1153
															2.66	-0.0251		2.66	-0.0375		2.66	-0.0496		2.66	-0.0502		0.43	0.0084		2.78	-0.1153
															2.66	-0.0254		2.66	-0.0378		2.67	-0.0496		2.66	-0.0505		0.43	0.0084		2.78	-0.1153
															2.66	-0.0257		2.67	-0.0378		2.67	-0.0499		2.66	-0.0502		0.43	0.0087		2.78	-0.1153
															2.66	-0.0257		2.67	-0.0375		2.67	-0.0496		2.66	-0.0505		0.43	0.0084		2.78	-0.115
															2.67	-0.0251		2.67	-0.0372		2.67	-0.0493		2.67	-0.0505		0.44	0.0084		2.79	-0.115
															2.67	-0.026		2.68	-0.0378		2.68	-0.0496		2.67	-0.0502		0.44	0.0084		2.79	-0.115
															2.67	-0.0251		2.68	-0.0375		2.68	-0.0496		2.67	-0.0502		0.44	0.0084		2.79	-0.1144
															2.68	-0.0257		2.68	-0.0378		2.68	-0.0493		2.68	-0.0505		0.44	0.0084		2.8	-0.1141
															2.68	-0.0257		2.68	-0.0375		2.69	-0.0496		2.68	-0.0505		0.44	0.0084		2.8	-0.1144
															2.68	-0.0254		2.69	-0.0378		2.69	-0.0499		2.68	-0.0502		0.44	0.0084		2.8	-0.1138
															2.68	-0.0257		2.69	-0.0375		2.69	-0.0496		2.68	-0.0505		0.44	0.0084		2.8	-0.1138
															2.69	-0.0254		2.69	-0.0378		2.69	-0.0496		2.69	-0.0505		0.44	0.0084		2.81	-0.1141
															2.69	-0.0254		2.69	-0.0372		2.7	-0.0493		2.69	-0.0502		0.44	0.0084		2.81	-0.1138
															2.69	-0.0257		2.7	-0.0372		2.7	-0.0496		2.69	-0.0502		0.44	0.0087		2.81	-0.1135
															2.69	-0.0254		2.7	-0.0378		2.7	-0.0496		2.69	-0.0502		0.44	0.0084		2.82	-0.1135
															2.7	-0.026		2.7	-0.0375		2.7	-0.0496		2.7	-0.0502		0.44	0.0087		2.82	-0.1135
															2.7	-0.0257		2.71	-0.0378		2.71	-0.0499		2.7	-0.0499		0.44	0.0087		2.82	-0.1135
															2.7	-0.0251		2.71	-0.0378		2.71	-0.0493		2.7	-0.0499		0.44	0.0087		2.83	-0.1141
															2.71	-0.0257		2.71	-0.0378		2.71	-0.0493		2.71	-0.0496		0.44	0.0087		2.83	-0.1138
															2.71	-0.026		2.71	-0.0375		2.72	-0.0496		2.71	-0.0502		0.44	0.0084		2.83	-0.1138
															2.71	-0.0257		2.72	-0.0388		2.72	-0.0493		2.71	-0.0499		0.44	0.0084		2.83	-0.1138
															2.71	-0.0254		2.72	-0.0381		2.72	-0.0496		2.71	-0.0499		0.44	0.0084		2.84	-0.1138
															2.72	-0.0257		2.72	-0.0375		2.72	-0.0496		2.72	-0.0496		0.44	0.0084		2.84	-0.1135
															2.72	-0.0254		2.73	-0.0378		2.73	-0.0496		2.72	-0.0496		0.44	0.0084		2.84	-0.1138
															2.72	-0.0257		2.73	-0.0378		2.73	-0.0493		2.72	-0.0496		0.44	0.0084		2.85	-0.1138
															2.73	-0.0254		2.73	-0.0381		2.73	-0.049		2.73	-0.0499		0.44	0.0084		2.85	-0.1141
															2.73	-0.0254		2.73	-0.0375		2.74	-0.0496		2.73	-0.0496		0.45	0.0084		2.85	-0.1141
															2.73	-0.0264		2.74	-0.0378		2.74	-0.0496		2.73	-0.0499		0.45	0.0084		2.85	-0.1141
															2.73	-0.026		2.74	-0.0381		2.74	-0.0493		2.73	-0.0496		0.45	0.0087		2.86	-0.1141
															2.74	-0.026		2.74	-0.0381		2.74	-0.0496		2.74	-0.0496		0.45	0.0084		2.86	-0.1141
															2.74	-0.026		2.74	-0.0378		2.75	-0.0496		2.74	-0.0496		0.45	0.0084		2.86	-0.1141
															2.74	-0.0257		2.75	-0.0381		2.75	-0.0493		2.74	-0.0496		0.45	0.0084		2.87	-0.1147
															2.74	-0.0264		2.75	-0.0381		2.75	-0.049		2.74	-0.0496		0.45	0.0084		2.87	-0.1147
															2.75	-0.0257		2.75	-0.0381		2.76	-0.049		2.75	-0.0496		0.45	0.0084		2.87	-0.1147
															2.75	-0.026		2.76	-0.0384		2.76	-0.049		2.75	-0.0493		0.45	0.0084		2.87	-0.115
															2.75	-0.026		2.76	-0.0378		2.76	-0.049		2.75	-0.049		0.45	0.0084		2.88	-0.1153
															2.76	-0.0264		2.76	-0.0378		2.76	-0.049		2.76	-0.0493		0.45	0.0087		2.88	-0.115
															2.76	-0.026		2.76	-0.0378		2.77	-0.0493		2.76	-0.0493		0.45	0.0084		2.88	-0.115
															2.76	-0.026		2.77	-0.0381		2.77	-0.0493		2.76	-0.049		0.45	0.0087		2.89	-0.1156
															2.76	-0.0264		2.77	-0.0381		2.77	-0.0493		2.76	-0.049		0.45	0.0087		2.89	-0.115
															2.77	-0.0257		2.77	-0.0378		2.78	-0.0493		2.77	-0.0493		0.45	0.0087		2.89	-0.1153
															2.77	-0.0264		2.78	-0.0378		2.78	-0.049		2.77	-0.0493		0.45	0.0084		2.89	-0.1156
															2.77	-0.0254		2.78	-0.0381		2.78	-0.049		2.77	-0.0493		0.45	0.0084		2.9	-0.1156
															2.78	-0.026		2.78	-0.0378		2.78	-0.0493		2.78	-0.049		0.45	0.0084		2.9	-0.1156
															2.78	-0.026		2.78	-0.0381		2.79	-0.049		2.78	-0.049		0.45	0.0084		2.9	-0.1156
															2.78	-0.0264		2.79	-0.0381		2.79	-0.049		2.78	-0.049		0.45	0.0087		2.91	-0.1156
															2.78	-0.0257		2.79	-0.0381		2.79	-0.049		2.78	-0.049		0.45	0.0087		2.91	-0.1159
															2.79	-0.0257		2.79	-0.0381		2.79	-0.049		2.79	-0.049		0.45	0.0084		2.91	-0.1166
															2.79	-0.026		2.79	-0.0381		2.8	-0.049		2.79	-0.0493		0.45	0.0087		2.91	-0.1166
															2.79	-0.0264		2.8	-0.0388		2.8	-0.049		2.79	-0.0487		0.46	0.009		2.92	-0.1166
															2.79	-0.0254		2.8	-0.0384		2.8	-0.049		2.79	-0.0487		0.46	0.0084		2.92	-0.1166
															2.8	-0.0257		2.8	-0.0381		2.81	-0.049		2.8	-0.049		0.46	0.0084		2.92	-0.1169
															2.8	-0.026		2.81	-0.0388		2.81	-0.049		2.8	-0.0487		0.46	0.0084		2.93	-0.1175
															2.8	-0.0264		2.81	-0.0378		2.81	-0.049		2.8	-0.0487		0.46	0.0084		2.93	-0.1175
															2.81	-0.0257		2.81	-0.0388		2.81	-0.049		2.81	-0.0487		0.46	0.0084		2.93	-0.1175
															2.81	-0.0254		2.81	-0.0388		2.82	-0.0487		2.81	-0.0484		0.46	0.0084		2.93	-0.1175
															2.81	-0.0257		2.82	-0.0384		2.82	-0.049		2.81	-0.0484		0.46	0.0084		2.94	-0.1184
															2.81	-0.0257		2.82	-0.0388		2.82	-0.0487		2.81	-0.0484		0.46	0.0084		2.94	-0.1184
															2.82	-0.0257		2.82	-0.0381		2.83	-0.0487		2.82	-0.0487		0.46	0.0084		2.94	-0.1187
															2.82	-0.0257		2.83	-0.0384		2.83	-0.049		2.82	-0.0487		0.46	0.0084		2.95	-0.1194
															2.82	-0.0264		2.83	-0.0384		2.83	-0.049		2.82	-0.0477		0.46	0.0084		2.95	-0.1194
															2.83	-0.0254		2.83	-0.0384		2.83	-0.0493		2.83	-0.0481		0.46	0.0084		2.95	-0.1197
															2.83	-0.0257		2.83	-0.0384		2.84	-0.049		2.83	-0.0477		0.46	0.0087		2.95	-0.12
															2.83	-0.0257		2.84	-0.0388		2.84	-0.049		2.83	-0.0477		0.46	0.0084		2.96	-0.12
															2.83	-0.0264		2.84	-0.0388		2.84	-0.049		2.83	-0.0474		0.46	0.0084		2.96	-0.1203
															2.84	-0.0264		2.84	-0.0384		2.85	-0.0487		2.84	-0.0484		0.46	0.0084		2.96	-0.1203
															2.84	-0.026		2.85	-0.0381		2.85	-0.049		2.84	-0.0477		0.46	0.0084		2.97	-0.1209
															2.84	-0.0257		2.85	-0.0391		2.85	-0.0493		2.84	-0.0477		0.46	0.0084		2.97	-0.1218
															2.84	-0.0257		2.85	-0.0388		2.85	-0.049		2.84	-0.0481		0.46	0.0084		2.97	-0.1221
															2.85	-0.026		2.85	-0.0384		2.86	-0.049		2.85	-0.0477		0.46	0.0084		2.97	-0.1231
															2.85	-0.0264		2.86	-0.0388		2.86	-0.049		2.85	-0.0474		0.46	0.0084		2.98	-0.1231
															2.85	-0.0254		2.86	-0.0381		2.86	-0.049		2.85	-0.0474		0.46	0.0084		2.98	-0.1243
															2.86	-0.026		2.86	-0.0381		2.87	-0.0493		2.86	-0.0477		0.47	0.0084		2.98	-0.1243
															2.86	-0.0257		2.86	-0.0381		2.87	-0.049		2.86	-0.0474		0.47	0.009		2.99	-0.1246
															2.86	-0.0254		2.87	-0.0384		2.87	-0.049		2.86	-0.0474		0.47	0.0087		2.99	-0.1249
															2.86	-0.0257		2.87	-0.0388		2.87	-0.0493		2.86	-0.0474		0.47	0.0084		2.99	-0.1252
															2.87	-0.0264		2.87	-0.0388		2.88	-0.049		2.87	-0.0481		0.47	0.0084		2.99	-0.1259
															2.87	-0.0264		2.88	-0.0388		2.88	-0.049		2.87	-0.0477		0.47	0.0084		3	-0.1268
															2.87	-0.026		2.88	-0.0381		2.88	-0.0493		2.87	-0.0474		0.47	0.0084		3	-0.1277
															2.88	-0.0264		2.88	-0.0388		2.89	-0.0496		2.88	-0.0474		0.47	0.0084		3	-0.1283
															2.88	-0.0264		2.88	-0.0391		2.89	-0.0493		2.88	-0.0481		0.47	0.0084		3	-0.1296
															2.88	-0.0264		2.89	-0.0394		2.89	-0.049		2.88	-0.0477		0.47	0.0084		3.01	0.1172
															2.88	-0.0254		2.89	-0.0388		2.89	-0.0493		2.88	-0.0474		0.47	0.0084		3.01	0.1159
															2.89	-0.0264		2.89	-0.0394		2.9	-0.0493		2.89	-0.0477		0.47	0.0084		3.01	0.1153
															2.89	-0.0257		2.9	-0.0388		2.9	-0.0493		2.89	-0.0481		0.47	0.0084		3.02	0.1153
															2.89	-0.0254		2.9	-0.0391		2.9	-0.0493		2.89	-0.0484		0.47	0.0084		3.02	0.1153
															2.89	-0.0257		2.9	-0.0388		2.91	-0.0499		2.89	-0.0484		0.47	0.0084		3.02	0.1159
															2.9	-0.0264		2.9	-0.0388		2.91	-0.0499		2.9	-0.0484		0.47	0.0084		3.02	0.1175
															2.9	-0.026		2.91	-0.0388		2.91	-0.0493		2.9	-0.0484		0.47	0.0084		3.03	0.1184
															2.9	-0.026		2.91	-0.0388		2.91	-0.0493		2.9	-0.0487		0.47	0.0084		3.03	0.1194
															2.91	-0.026		2.91	-0.0388		2.92	-0.0493		2.91	-0.0484		0.47	0.0084		3.03	0.1209
															2.91	-0.0254		2.91	-0.0394		2.92	-0.0499		2.91	-0.0487		0.47	0.0087		3.04	0.1225
															2.91	-0.0257		2.92	-0.0388		2.92	-0.0496		2.91	-0.049		0.47	0.0084		3.04	0.1246
															2.91	-0.0257		2.92	-0.0391		2.93	-0.049		2.91	-0.049		0.47	0.0084		3.04	0.1274
															2.92	-0.0264		2.92	-0.0388		2.93	-0.0502		2.92	-0.0493		0.48	0.0084		3.04	0.1299
															2.92	-0.0264		2.93	-0.0391		2.93	-0.0493		2.92	-0.0493		0.48	0.0084		3.05	0.1311
															2.92	-0.0264		2.93	-0.0388		2.93	-0.0499		2.92	-0.049		0.48	0.0087		3.05	0.133
															2.93	-0.0257		2.93	-0.0384		2.94	-0.0499		2.93	-0.0493		0.48	0.0084		3.05	0.1358
															2.93	-0.0264		2.93	-0.0388		2.94	-0.0496		2.93	-0.0493		0.48	0.0084		3.06	0.1392
															2.93	-0.026		2.94	-0.0388		2.94	-0.0499		2.93	-0.0496		0.48	0.0084		3.06	0.1411
															2.93	-0.0257		2.94	-0.0388		2.95	-0.0493		2.93	-0.0496		0.48	0.0084		3.06	0.1429
															2.94	-0.0264		2.94	-0.0388		2.95	-0.0493		2.94	-0.0496		0.48	0.0084		3.06	0.1457
															2.94	-0.026		2.95	-0.0384		2.95	-0.0496		2.94	-0.0496		0.48	0.0084		3.07	0.1476
															2.94	-0.0264		2.95	-0.0384		2.95	-0.0499		2.94	-0.0496		0.48	0.0084		3.07	0.1504
															2.94	-0.0257		2.95	-0.0391		2.96	-0.0499		2.94	-0.0502		0.48	0.0087		3.07	0.1528
															2.95	-0.026		2.95	-0.0388		2.96	-0.0496		2.95	-0.0502		0.48	0.0084		3.08	0.1553
															2.95	-0.0257		2.96	-0.0391		2.96	-0.0493		2.95	-0.0502		0.48	0.0084		3.08	0.1594
															2.95	-0.0257		2.96	-0.0394		2.97	-0.0496		2.95	-0.0502		0.48	0.0084		3.08	0.1625
															2.96	-0.0264		2.96	-0.0388		2.97	-0.0496		2.96	-0.0502		0.48	0.0084		3.08	0.1677
															2.96	-0.0264		2.96	-0.0391		2.97	-0.0496		2.96	-0.0502		0.48	0.0084		3.09	0.1711
															2.96	-0.0264		2.97	-0.0391		2.97	-0.0493		2.96	-0.0508		0.48	0.0084		3.09	0.1773
															2.96	-0.0264		2.97	-0.0391		2.98	-0.0496		2.96	-0.0508		0.48	0.0084		3.09	0.1817
															2.97	-0.026		2.97	-0.0384		2.98	-0.0499		2.97	-0.0508		0.48	0.0084		3.1	0.1873
															2.97	-0.0257		2.98	-0.0388		2.98	-0.0496		2.97	-0.0502		0.48	0.0084		3.1	0.1925
															2.97	-0.0264		2.98	-0.0388		2.99	-0.0496		2.97	-0.0502		0.48	0.0084		3.1	0.199
															2.98	-0.0264		2.98	-0.0388		2.99	-0.0496		2.98	-0.0505		0.48	0.0087		3.11	0.2046
															2.98	-0.0264		2.98	-0.0391		2.99	-0.0496		2.98	-0.0505		0.49	0.0084		3.11	0.2102
															2.98	-0.0264		2.99	-0.0388		2.99	-0.0493		2.98	-0.0512		0.49	0.0084		3.11	0.2155
															2.98	-0.026		2.99	-0.0384		3	-0.0493		2.98	-0.0515		0.49	0.0084		3.11	0.2201
															2.99	-0.0264		2.99	-0.0391		3	-0.0493		2.99	-0.0518		0.49	0.0084		3.12	0.2238
															2.99	-0.026		3	-0.0391		3	-0.0493		2.99	-0.0515		0.49	0.0087		3.12	0.2291
															2.99	-0.0264		3	-0.0394		3	-0.049		2.99	-0.0518		0.49	0.0084		3.12	0.2331
															2.99	-0.0264		3	-0.0388		3	0.0484		2.99	-0.0515		0.49	0.0084		3.13	0.2378
															3	-0.0264		3	-0.0391		3.01	0.0484		3	-0.0521		0.49	0.0084		3.13	0.2409
															3	-0.0257		3	0.0471		3.01	0.0484		3	-0.0518		0.49	0.0087		3.13	0.2452
															3	-0.0257		3.01	0.0465		3.01	0.0484		3	-0.0524		0.49	0.0084		3.13	0.2489
															3	0.0341		3.01	0.0477		3.01	0.0487		3	0.0543		0.49	0.0084		3.14	0.253
															3.01	0.0338		3.01	0.0484		3.02	0.0484		3.01	0.0539		0.49	0.0084		3.14	0.257
															3.01	0.0347		3.01	0.049		3.02	0.0484		3.01	0.0539		0.49	0.0084		3.14	0.2601
															3.01	0.0347		3.02	0.0493		3.02	0.0487		3.01	0.0539		0.49	0.0084		3.15	0.2644
															3.01	0.035		3.02	0.0493		3.03	0.0487		3.01	0.0539		0.49	0.0084		3.15	0.2669
															3.02	0.0347		3.02	0.0493		3.03	0.0484		3.02	0.0539		0.49	0.0084		3.15	0.2697
															3.02	0.0347		3.03	0.0493		3.03	0.0484		3.02	0.0539		0.49	0.0084		3.15	0.275
															3.02	0.0347		3.03	0.0493		3.03	0.0484		3.02	0.0536		0.49	0.0087		3.16	0.2784
															3.03	0.0344		3.03	0.0499		3.04	0.0484		3.03	0.0536		0.49	0.0087		3.16	0.2824
															3.03	0.0347		3.03	0.0502		3.04	0.0484		3.03	0.0536		0.49	0.0084		3.16	0.2858
															3.03	0.0344		3.04	0.0499		3.04	0.0484		3.03	0.0539		0.49	0.0084		3.17	0.2905
															3.03	0.0341		3.04	0.0502		3.04	0.0484		3.03	0.0539		0.49	0.0084		3.17	0.2951
															3.04	0.0344		3.04	0.0502		3.05	0.0484		3.04	0.0536		0.49	0.0084		3.17	0.2998
															3.04	0.0344		3.04	0.0499		3.05	0.0484		3.04	0.0539		0.5	0.0084		3.18	0.3041
															3.04	0.0344		3.05	0.0499		3.05	0.0484		3.04	0.053		0.5	0.0084		3.18	0.3088
															3.04	0.0344		3.05	0.0505		3.06	0.0484		3.04	0.0533		0.5	0.0084		3.18	0.3137
															3.05	0.0341		3.05	0.0502		3.06	0.0484		3.05	0.0536		0.5	0.0084		3.18	0.3184
															3.05	0.0341		3.06	0.0502		3.06	0.0484		3.05	0.0533		0.5	0.0084		3.19	0.3243
															3.05	0.0341		3.06	0.0505		3.06	0.0484		3.05	0.0539		0.5	0.0084		3.19	0.3283
															3.06	0.0338		3.06	0.0502		3.07	0.0484		3.06	0.0539		0.5	0.0084		3.19	0.3364
															3.06	0.0338		3.06	0.0505		3.07	0.0484		3.06	0.0536		0.5	0.0084		3.2	0.342
															3.06	0.0335		3.07	0.0502		3.07	0.0484		3.06	0.0536		0.5	0.0084		3.2	0.3491
															3.06	0.0335		3.07	0.0502		3.08	0.0484		3.06	0.0533		0.5	0.0084		3.2	0.3556
															3.07	0.0335		3.07	0.0502		3.08	0.0484		3.07	0.0533		0.5	0.0084		3.2	0.3627
															3.07	0.0335		3.08	0.0505		3.08	0.0484		3.07	0.053		0.5	0.0084		3.21	0.3695
															3.07	0.0335		3.08	0.0505		3.08	0.0484		3.07	0.053		0.5	0.0084		3.21	0.3782
															3.08	0.0335		3.08	0.0505		3.09	0.0484		3.08	0.0536		0.5	0.0084		3.21	0.3878
															3.08	0.0335		3.08	0.0508		3.09	0.0484		3.08	0.053		0.5	0.0084		3.22	0.3978
															3.08	0.0335		3.09	0.0508		3.09	0.0484		3.08	0.053		0.5	0.0084		3.22	0.408
															3.08	0.0335		3.09	0.0512		3.09	0.0484		3.08	0.0533		0.5	0.0084		3.22	0.4185
															3.09	0.0335		3.09	0.0512		3.1	0.0484		3.09	0.053		0.5	0.0084		3.23	0.4297
															3.09	0.0335		3.09	0.0512		3.1	0.0484		3.09	0.053		0.5	0.0084		3.23	0.4421
															3.09	0.0332		3.1	0.0512		3.1	0.0484		3.09	0.053		0.5	-0.0124		3.23	0.4557
															3.09	0.0335		3.1	0.0508		3.11	0.0484		3.09	0.053		0.5	-0.0124		3.23	0.4635
															3.1	0.0335		3.1	0.0508		3.11	0.0484		3.1	0.053		0.5	-0.0124		3.24	0.1789
															3.1	0.0335		3.11	0.0505		3.11	0.0484		3.1	0.053		0.5	-0.0127		3.24	0.2951
															3.1	0.0335		3.11	0.0512		3.11	0.0484		3.1	0.053		0.51	-0.0121		3.24	0.4188
															3.11	0.0335		3.11	0.0512		3.12	0.0484		3.11	0.053		0.51	-0.0121		3.25	0.3819
															3.11	0.0335		3.11	0.0505		3.12	0.0484		3.11	0.053		0.51	-0.0121		3.25	0.3844
															3.11	0.0335		3.12	0.0512		3.12	0.0484		3.11	0.053		0.51	-0.0121		3.25	0.4284
															3.11	0.0335		3.12	0.0512		3.13	0.0484		3.11	0.053		0.51	-0.0121		3.25	0.4247
															3.12	0.0335		3.12	0.0512		3.13	0.0484		3.12	0.053		0.51	-0.013		3.26	0.4362
															3.12	0.0335		3.13	0.0515		3.13	0.0484		3.12	0.053		0.51	-0.0124		3.26	0.368
															3.12	0.0335		3.13	0.0518		3.13	0.0484		3.12	0.053		0.51	-0.0127		3.26	0.4195
															3.13	0.0335		3.13	0.0515		3.14	0.0484		3.13	0.053		0.51	-0.0133		3.27	0.417
															3.13	0.0335		3.13	0.0515		3.14	0.0484		3.13	0.053		0.51	-0.0133		3.27	0.3227
															3.13	0.0335		3.14	0.0518		3.14	0.0484		3.13	0.053		0.51	-0.013		3.27	0.3664
															3.13	0.0338		3.14	0.0515		3.14	0.0484		3.13	0.053		0.51	-0.0121		3.27	0.3757
															3.14	0.0338		3.14	0.0518		3.15	0.0484		3.14	0.053		0.51	-0.013		3.28	0.3788
															3.14	0.0338		3.14	0.0515		3.15	0.0487		3.14	0.053		0.51	-0.0124		3.28	0.1358
															3.14	0.0338		3.15	0.0518		3.15	0.0484		3.14	0.053		0.51	-0.0121		3.28	0.2046
															3.14	0.0338		3.15	0.0518		3.16	0.0487		3.14	0.053		0.51	-0.0121		3.29	0.1755
															3.15	0.0335		3.15	0.0521		3.16	0.0487		3.15	0.053		0.51	-0.0133		3.29	0.1792
															3.15	0.0335		3.16	0.0512		3.16	0.049		3.15	0.053		0.51	-0.0124		3.29	0.151
															3.15	0.0338		3.16	0.0518		3.16	0.0487		3.15	0.053		0.51	-0.013		3.29	0.1392
															3.16	0.0341		3.16	0.0518		3.17	0.0487		3.16	0.053		0.51	-0.013		3.3	0.1386
															3.16	0.0341		3.16	0.0521		3.17	0.0487		3.16	0.053		0.51	-0.0133		3.3	0.1373
															3.16	0.0344		3.17	0.0518		3.17	0.0493		3.16	0.0527		0.51	-0.0124		3.3	0.1429
															3.16	0.0344		3.17	0.0521		3.18	0.0493		3.16	0.0524		0.52	-0.013		3.31	0.1333
															3.17	0.0341		3.17	0.0521		3.18	0.0484		3.17	0.0527		0.52	-0.0133		3.31	0.1311
															3.17	0.0338		3.18	0.0521		3.18	0.0493		3.17	0.0527		0.52	-0.0121		3.31	0.1172
															3.17	0.0341		3.18	0.0521		3.18	0.0493		3.17	0.0527		0.52	-0.0127		3.31	0.1156
															3.18	0.0338		3.18	0.0521		3.19	0.0493		3.18	0.0524		0.52	-0.0124		3.32	0.1277
															3.18	0.0338		3.18	0.0521		3.19	0.049		3.18	0.0524		0.52	-0.0124		3.32	0.129
															3.18	0.0335		3.19	0.0521		3.19	0.0493		3.18	0.0527		0.52	-0.0127		3.32	0.1305
															3.18	0.0341		3.19	0.0521		3.19	0.0493		3.18	0.0524		0.52	-0.0121		3.33	0.1237
															3.19	0.0341		3.19	0.0521		3.2	0.049		3.19	0.0521		0.52	-0.0124		3.33	0.1538
															3.19	0.0335		3.19	0.0521		3.2	0.0493		3.19	0.0524		0.52	-0.0127		3.33	0.1287
															3.19	0.0341		3.2	0.0521		3.2	0.049		3.19	0.0524		0.52	-0.013		3.33	0.1209
															3.19	0.0338		3.2	0.0521		3.21	0.0493		3.19	0.0521		0.52	-0.0127		3.34	0.1237
															3.2	0.0341		3.2	0.0521		3.21	0.0493		3.2	0.0521		0.52	-0.0121		3.34	0.1231
															3.2	0.0341		3.21	0.0521		3.21	0.0493		3.2	0.0524		0.52	-0.0133		3.34	0.124
															3.2	0.0344		3.21	0.0521		3.21	0.0493		3.2	0.0527		0.52	-0.013		3.35	0.1153
															3.21	0.0341		3.21	0.0521		3.22	0.0493		3.21	0.0527		0.52	-0.0133		3.35	0.1194
															3.21	0.0338		3.21	0.0521		3.22	0.0493		3.21	0.0527		0.52	-0.0124		3.35	0.1187
															3.21	0.0344		3.22	0.0521		3.22	0.0493		3.21	0.0527		0.52	-0.0124		3.36	0.1221
															3.21	0.0341		3.22	0.0521		3.23	0.0493		3.21	0.0524		0.52	-0.0121		3.36	0.1215
															3.22	0.0338		3.22	0.0521		3.23	0.0493		3.22	0.0527		0.52	-0.0133		3.36	0.1212
															3.22	0.0341		3.23	0.0521		3.23	0.0493		3.22	0.0524		0.52	-0.0124		3.36	0.119
															3.22	0.0338		3.23	0.0521		3.23	0.0493		3.22	0.0521		0.52	-0.0133		3.37	0.119
															3.23	0.0344		3.23	0.0521		3.24	0.0493		3.23	0.0527		0.53	-0.0124		3.37	0.1187
															3.23	0.0344		3.23	0.0521		3.24	0.0487		3.23	0.0527		0.53	-0.013		3.37	0.1194
															3.23	0.0344		3.24	0.0521		3.24	0.0487		3.23	0.0524		0.53	-0.0124		3.38	0.1203
															3.23	0.0341		3.24	0.0524		3.24	0.0493		3.23	0.0527		0.53	-0.0127		3.38	0.1218
															3.24	0.0338		3.24	0.0524		3.25	0.049		3.24	0.0521		0.53	-0.0124		3.38	0.1166
															3.24	0.0344		3.24	0.0521		3.25	0.0493		3.24	0.0527		0.53	-0.013		3.38	0.119
															3.24	0.0341		3.25	0.0521		3.25	0.0493		3.24	0.053		0.53	-0.0127		3.39	0.1212
															3.24	0.0341		3.25	0.0521		3.26	0.0487		3.24	0.0524		0.53	-0.013		3.39	0.1203
															3.25	0.0344		3.25	0.0521		3.26	0.0493		3.25	0.0524		0.53	-0.0124		3.39	0.1144
															3.25	0.0341		3.26	0.0521		3.26	0.049		3.25	0.0527		0.53	-0.013		3.4	0.1225
															3.25	0.0341		3.26	0.0524		3.26	0.0493		3.25	0.053		0.53	-0.013		3.4	0.1187
															3.26	0.0338		3.26	0.0524		3.27	0.0487		3.26	0.0524		0.53	-0.0127		3.4	0.111
															3.26	0.0344		3.26	0.0524		3.27	0.0487		3.26	0.053		0.53	-0.013		3.4	0.1119
															3.26	0.0341		3.27	0.0521		3.27	0.049		3.26	0.053		0.53	-0.0133		3.41	0.1252
															3.26	0.0344		3.27	0.0521		3.28	0.0487		3.26	0.053		0.53	-0.0127		3.41	0.1181
															3.27	0.0344		3.27	0.0524		3.28	0.0487		3.27	0.0533		0.53	-0.0133		3.41	0.12
															3.27	0.0344		3.28	0.0521		3.28	0.0487		3.27	0.053		0.53	-0.0124		3.42	0.1225
															3.27	0.0341		3.28	0.0521		3.28	0.0484		3.27	0.053		0.53	-0.013		3.42	0.1237
															3.28	0.0344		3.28	0.0521		3.29	0.0484		3.28	0.0533		0.53	-0.0124		3.42	0.1187
															3.28	0.0341		3.28	0.0521		3.29	0.0487		3.28	0.0539		0.53	-0.0121		3.42	0.1209
															3.28	0.0344		3.29	0.0521		3.29	0.049		3.28	0.0539		0.53	-0.0133		3.43	0.1243
															3.28	0.0347		3.29	0.0521		3.29	0.049		3.28	0.0539		0.53	-0.013		3.43	0.1277
															3.29	0.0341		3.29	0.0521		3.3	0.049		3.29	0.0539		0.54	-0.0124		3.43	0.1293
															3.29	0.0344		3.29	0.0521		3.3	0.0487		3.29	0.0539		0.54	-0.0121		3.44	0.1299
															3.29	0.0344		3.3	0.0524		3.3	0.0487		3.29	0.0543		0.54	-0.0127		3.44	0.1308
															3.29	0.0347		3.3	0.0521		3.31	0.0487		3.29	0.0539		0.54	-0.013		3.44	0.1311
															3.3	0.0344		3.3	0.0524		3.31	0.049		3.3	0.0539		0.54	-0.0133		3.44	0.1293
															3.3	0.0344		3.31	0.0521		3.31	0.0484		3.3	0.0546		0.54	-0.0127		3.45	0.1293
															3.3	0.0344		3.31	0.0521		3.31	0.0484		3.3	0.0549		0.54	-0.0124		3.45	0.1305
															3.31	0.0344		3.31	0.0521		3.32	0.0487		3.31	0.0546		0.54	-0.013		3.45	0.1228
															3.31	0.0344		3.31	0.0521		3.32	0.0484		3.31	0.0543		0.54	-0.013		3.46	0.1262
															3.31	0.035		3.32	0.0521		3.32	0.0484		3.31	0.0549		0.54	-0.013		3.46	0.1246
															3.31	0.0347		3.32	0.0521		3.33	0.0484		3.31	0.0549		0.54	-0.013		3.46	0.12
															3.32	0.0347		3.32	0.0521		3.33	0.0484		3.32	0.0549		0.54	-0.0124		3.47	0.1175
															3.32	0.0347		3.33	0.0521		3.33	0.0484		3.32	0.0549		0.54	-0.0127		3.47	0.1277
															3.32	0.035		3.33	0.0521		3.33	0.0484		3.32	0.0549		0.54	-0.0133		3.47	0.1252
															3.33	0.0347		3.33	0.0521		3.34	0.0487		3.33	0.0552		0.54	-0.0133		3.47	0.119
															3.33	0.0347		3.33	0.0524		3.34	0.0484		3.33	0.0558		0.54	-0.013		3.48	0.1246
															3.33	0.0344		3.34	0.0521		3.34	0.0484		3.33	0.0555		0.54	-0.0124		3.48	0.1293
															3.33	0.0344		3.34	0.0521		3.34	0.0484		3.33	0.0555		0.54	-0.0121		3.48	0.1352
															3.34	0.0344		3.34	0.0521		3.35	0.0484		3.34	0.0558		0.54	-0.0121		3.48	0.1287
															3.34	0.0347		3.34	0.0521		3.35	0.0484		3.34	0.0558		0.54	-0.0124		3.49	0.1268
															3.34	0.035		3.35	0.0521		3.35	0.0484		3.34	0.0558		0.54	-0.0127		3.49	0.1336
															3.34	0.0344		3.35	0.0521		3.36	0.0484		3.34	0.0558		0.54	-0.0133		3.49	0.1342
															3.35	0.0344		3.35	0.0524		3.36	0.0484		3.35	0.0558		0.54	-0.0124		3.5	0.1358
															3.35	0.0344		3.36	0.0521		3.36	0.0484		3.35	0.0558		0.55	-0.0127		3.5	0.1358
															3.35	0.0347		3.36	0.0521		3.36	0.0484		3.35	0.0561		0.55	-0.0133		3.5	0.1318
															3.36	0.0347		3.36	0.0521		3.37	0.0484		3.36	0.0561		0.55	-0.0121		3.5	0.1659
															3.36	0.0347		3.36	0.0521		3.37	0.0484		3.36	0.0567		0.55	-0.0121		3.5	0.1361
															3.36	0.0347		3.37	0.0521		3.37	0.0484		3.36	0.0561		0.55	-0.0133		3.51	-0.0636
															3.36	0.0344		3.37	0.0521		3.38	0.0484		3.36	0.0574		0.55	-0.0127		3.51	-0.0577
															3.37	0.035		3.37	0.0521		3.38	0.0484		3.37	0.0574		0.55	-0.0124		3.51	-0.071
															3.37	0.0344		3.38	0.0521		3.38	0.0484		3.37	0.057		0.55	-0.0121		3.52	-0.0614
															3.37	0.0347		3.38	0.0521		3.38	0.0487		3.37	0.0574		0.55	-0.0124		3.52	-0.0598
															3.38	0.0341		3.38	0.0521		3.39	0.0484		3.38	0.0577		0.55	-0.013		3.52	-0.0611
															3.38	0.0347		3.38	0.0521		3.39	0.0487		3.38	0.0574		0.55	-0.0127		3.52	-0.0605
															3.38	0.035		3.39	0.0521		3.39	0.0487		3.38	0.058		0.55	-0.0133		3.53	-0.0601
															3.38	0.0344		3.39	0.0521		3.39	0.0484		3.38	0.0583		0.55	-0.013		3.53	-0.0601
															3.39	0.0347		3.39	0.0521		3.4	0.0484		3.39	0.0586		0.55	-0.0127		3.53	-0.0608
															3.39	0.035		3.39	0.0521		3.4	0.0487		3.39	0.0586		0.55	-0.0133		3.54	-0.0611
															3.39	0.0347		3.4	0.0521		3.4	0.049		3.39	0.0586		0.55	-0.0124		3.54	-0.0614
															3.39	0.0347		3.4	0.0521		3.41	0.049		3.39	0.0592		0.55	-0.0127		3.54	-0.0623
															3.4	0.0344		3.4	0.0521		3.41	0.049		3.4	0.0595		0.55	-0.0127		3.54	-0.0648
															3.4	0.035		3.41	0.0521		3.41	0.0487		3.4	0.0598		0.55	-0.0127		3.55	-0.0667
															3.4	0.0353		3.41	0.0521		3.41	0.0493		3.4	0.0595		0.55	-0.0124		3.55	-0.0688
															3.41	0.0344		3.41	0.0521		3.42	0.049		3.41	0.0608		0.55	-0.0121		3.55	-0.066
															3.41	0.0347		3.41	0.0521		3.42	0.0493		3.41	0.0605		0.55	-0.0124		3.56	-0.067
															3.41	0.0347		3.42	0.0521		3.42	0.0493		3.41	0.0611		0.55	-0.013		3.56	-0.0667
															3.41	0.0344		3.42	0.0521		3.43	0.0493		3.41	0.0614		0.56	-0.0124		3.56	-0.0667
															3.42	0.035		3.42	0.0521		3.43	0.0493		3.42	0.0617		0.56	-0.0133		3.56	-0.0688
															3.42	0.0344		3.43	0.0521		3.43	0.0493		3.42	0.0623		0.56	-0.013		3.57	-0.0691
															3.42	0.0347		3.43	0.0521		3.43	0.0493		3.42	0.0626		0.56	-0.0133		3.57	-0.0698
															3.43	0.0347		3.43	0.0521		3.44	0.0493		3.43	0.0632		0.56	-0.013		3.57	-0.0741
															3.43	0.035		3.43	0.0521		3.44	0.0493		3.43	0.0632		0.56	-0.0121		3.58	-0.0698
															3.43	0.0344		3.44	0.0518		3.44	0.0493		3.43	0.0632		0.56	-0.013		3.58	-0.0719
															3.43	0.035		3.44	0.0518		3.45	0.0493		3.43	0.0632		0.56	-0.0127		3.58	-0.0722
															3.44	0.0347		3.44	0.0512		3.45	0.0493		3.44	0.0639		0.56	-0.0133		3.58	-0.0732
															3.44	0.035		3.45	0.0512		3.45	0.0493		3.44	0.0636		0.56	-0.013		3.59	-0.0735
															3.44	0.0344		3.45	0.0521		3.45	0.0493		3.44	0.0639		0.56	-0.013		3.59	-0.0747
															3.44	0.0344		3.45	0.0518		3.46	0.0496		3.44	0.0642		0.56	-0.0124		3.59	-0.076
															3.45	0.035		3.45	0.0512		3.46	0.0493		3.45	0.0645		0.56	-0.013		3.6	-0.0769
															3.45	0.0347		3.46	0.0518		3.46	0.0493		3.45	0.0642		0.56	-0.013		3.6	-0.0787
															3.45	0.0344		3.46	0.0512		3.46	0.0493		3.45	0.0645		0.56	-0.0133		3.6	-0.08
															3.46	0.0344		3.46	0.0515		3.47	0.0493		3.46	0.0648		0.56	-0.013		3.61	-0.0809
															3.46	0.0344		3.46	0.0512		3.47	0.0496		3.46	0.0645		0.56	-0.0133		3.61	-0.0812
															3.46	0.0347		3.47	0.0515		3.47	0.0493		3.46	0.0648		0.56	-0.0127		3.61	-0.0815
															3.46	0.0347		3.47	0.0518		3.48	0.0493		3.46	0.0651		0.56	-0.0127		3.61	-0.0815
															3.47	0.035		3.47	0.0521		3.48	0.0493		3.47	0.0651		0.56	-0.0127		3.62	-0.0831
															3.47	0.0344		3.48	0.0512		3.48	0.0493		3.47	0.0651		0.56	-0.013		3.62	-0.0825
															3.47	0.0344		3.48	0.0521		3.48	0.0493		3.47	0.0651		0.56	-0.0127		3.62	-0.0815
															3.48	0.0341		3.48	0.0518		3.49	0.0493		3.48	0.0651		0.56	-0.0133		3.63	-0.0803
															3.48	0.0344		3.48	0.0512		3.49	0.0493		3.48	0.0651		0.57	-0.0127		3.63	-0.0803
															3.48	0.0338		3.49	0.0512		3.49	0.0493		3.48	0.0651		0.57	-0.0133		3.63	-0.0809
															3.48	0.0338		3.49	0.0512		3.5	0.0493		3.48	0.0651		0.57	-0.0124		3.63	-0.0843
															3.49	0.0344		3.49	0.0515		3.5	0.0493		3.49	0.0651		0.57	-0.0133		3.64	-0.0815
															3.49	0.0341		3.5	0.0518		3.5	0.0493		3.49	0.0651		0.57	-0.0133		3.64	-0.0809
															3.49	0.0341		3.5	0.0521		3.5	0.0493		3.49	0.0651		0.57	-0.0127		3.64	-0.0803
															3.49	0.0335		3.5	0.0521		3.5	-0.049		3.49	0.0651		0.57	-0.0127		3.65	-0.0812
															3.5	0.0338		3.5	0.0518		3.51	-0.0487		3.5	0.0651		0.57	-0.013		3.65	-0.0809
															3.5	0.0335		3.5	-0.049		3.51	-0.049		3.5	0.0651		0.57	-0.0133		3.65	-0.0803
															3.5	0.0335		3.51	-0.049		3.51	-0.049		3.5	0.0651		0.57	-0.0127		3.65	-0.0803
															3.5	-0.0326		3.51	-0.0487		3.51	-0.049		3.5	-0.0549		0.57	-0.0133		3.66	-0.0791
															3.51	-0.0332		3.51	-0.0487		3.52	-0.049		3.51	-0.0536		0.57	-0.013		3.66	-0.08
															3.51	-0.0332		3.51	-0.0484		3.52	-0.0493		3.51	-0.0524		0.57	-0.0133		3.66	-0.0772
															3.51	-0.0338		3.52	-0.0481		3.52	-0.049		3.51	-0.0521		0.57	-0.0127		3.67	-0.0753
															3.51	-0.0338		3.52	-0.0484		3.53	-0.049		3.51	-0.0505		0.57	-0.0133		3.67	-0.0763
															3.52	-0.0335		3.52	-0.0481		3.53	-0.049		3.52	-0.0502		0.57	-0.0127		3.67	-0.0744
															3.52	-0.0335		3.53	-0.0487		3.53	-0.0487		3.52	-0.0499		0.57	-0.0133		3.67	-0.0744
															3.52	-0.0332		3.53	-0.049		3.53	-0.049		3.52	-0.0502		0.57	-0.0127		3.68	-0.0747
															3.53	-0.0338		3.53	-0.0484		3.54	-0.049		3.53	-0.0505		0.57	-0.0124		3.68	-0.0797
															3.53	-0.0338		3.53	-0.049		3.54	-0.049		3.53	-0.0499		0.57	-0.013		3.68	-0.076
															3.53	-0.0338		3.54	-0.0487		3.54	-0.0487		3.53	-0.0499		0.57	-0.0133		3.69	-0.0753
															3.53	-0.0335		3.54	-0.0493		3.54	-0.049		3.53	-0.0502		0.57	-0.0133		3.69	-0.0756
															3.54	-0.0335		3.54	-0.0481		3.55	-0.049		3.54	-0.0499		0.57	-0.0124		3.69	-0.075
															3.54	-0.0332		3.54	-0.0484		3.55	-0.0493		3.54	-0.0499		0.58	-0.0127		3.7	-0.0769
															3.54	-0.0332		3.55	-0.0481		3.55	-0.049		3.54	-0.0496		0.58	-0.013		3.7	-0.0741
															3.54	-0.0338		3.55	-0.0484		3.56	-0.0487		3.54	-0.0496		0.58	-0.013		3.7	-0.0741
															3.55	-0.0335		3.55	-0.049		3.56	-0.049		3.55	-0.0499		0.58	-0.0124		3.7	-0.0744
															3.55	-0.0335		3.56	-0.0481		3.56	-0.049		3.55	-0.049		0.58	-0.0133		3.71	-0.0747
															3.55	-0.0338		3.56	-0.0487		3.56	-0.0487		3.55	-0.0496		0.58	-0.0127		3.71	-0.0744
															3.56	-0.0332		3.56	-0.0484		3.57	-0.0487		3.56	-0.0493		0.58	-0.0133		3.71	-0.0787
															3.56	-0.0335		3.56	-0.049		3.57	-0.049		3.56	-0.049		0.58	-0.0133		3.72	-0.0791
															3.56	-0.0338		3.57	-0.0484		3.57	-0.0487		3.56	-0.0493		0.58	-0.0124		3.72	-0.0741
															3.56	-0.0338		3.57	-0.0487		3.58	-0.0493		3.56	-0.0493		0.58	-0.013		3.72	-0.0741
															3.57	-0.0335		3.57	-0.0487		3.58	-0.049		3.57	-0.0487		0.58	-0.0133		3.72	-0.0741
															3.57	-0.0338		3.58	-0.049		3.58	-0.049		3.57	-0.0487		0.58	-0.0127		3.73	-0.0741
															3.57	-0.0341		3.58	-0.0484		3.58	-0.049		3.57	-0.049		0.58	-0.0133		3.73	-0.0729
															3.58	-0.0335		3.58	-0.049		3.59	-0.0493		3.58	-0.0484		0.58	-0.0133		3.73	-0.0719
															3.58	-0.0332		3.58	-0.0493		3.59	-0.0487		3.58	-0.0481		0.58	-0.0127		3.74	-0.0716
															3.58	-0.0338		3.59	-0.0487		3.59	-0.049		3.58	-0.0481		0.58	-0.0127		3.74	-0.0713
															3.58	-0.0338		3.59	-0.0493		3.59	-0.049		3.58	-0.0484		0.58	-0.0133		3.74	-0.0753
															3.59	-0.0338		3.59	-0.0487		3.6	-0.049		3.59	-0.0484		0.58	-0.0133		3.74	-0.0707
															3.59	-0.0335		3.6	-0.0487		3.6	-0.0487		3.59	-0.0481		0.58	-0.0133		3.75	-0.075
															3.59	-0.0332		3.6	-0.0487		3.6	-0.0487		3.59	-0.0481		0.58	-0.0133		3.75	-0.0698
															3.59	-0.0332		3.6	-0.0487		3.61	-0.0487		3.59	-0.0474		0.58	-0.0127		3.75	-0.0704
															3.6	-0.0338		3.6	-0.049		3.61	-0.0487		3.6	-0.0474		0.58	-0.0133		3.76	-0.0698
															3.6	-0.0341		3.61	-0.0493		3.61	-0.049		3.6	-0.0474		0.59	-0.0124		3.76	-0.0701
															3.6	-0.0332		3.61	-0.0487		3.61	-0.0487		3.6	-0.0474		0.59	-0.013		3.76	-0.0694
															3.61	-0.0332		3.61	-0.0487		3.62	-0.049		3.61	-0.0471		0.59	-0.013		3.76	-0.0694
															3.61	-0.0341		3.61	-0.0493		3.62	-0.0487		3.61	-0.0474		0.59	-0.013		3.77	-0.0698
															3.61	-0.0341		3.62	-0.049		3.62	-0.0487		3.61	-0.0477		0.59	-0.0133		3.77	-0.0694
															3.61	-0.0335		3.62	-0.0487		3.63	-0.049		3.61	-0.0474		0.59	-0.0124		3.77	-0.0694
															3.62	-0.0341		3.62	-0.0496		3.63	-0.049		3.62	-0.0471		0.59	-0.013		3.78	-0.0694
															3.62	-0.0338		3.63	-0.049		3.63	-0.049		3.62	-0.0471		0.59	-0.0133		3.78	-0.0701
															3.62	-0.0338		3.63	-0.0493		3.63	-0.0493		3.62	-0.0471		0.59	-0.013		3.78	-0.0694
															3.63	-0.0341		3.63	-0.0496		3.64	-0.0487		3.63	-0.0471		0.59	-0.0124		3.78	-0.0701
															3.63	-0.0338		3.63	-0.0496		3.64	-0.049		3.63	-0.0468		0.59	-0.0133		3.79	-0.0691
															3.63	-0.0341		3.64	-0.0493		3.64	-0.0487		3.63	-0.0471		0.59	-0.0133		3.79	-0.0694
															3.63	-0.0341		3.64	-0.0496		3.65	-0.049		3.63	-0.0468		0.59	-0.0127		3.79	-0.0698
															3.64	-0.0335		3.64	-0.049		3.65	-0.049		3.64	-0.0471		0.59	-0.0133		3.8	-0.0698
															3.64	-0.0341		3.65	-0.0487		3.65	-0.0487		3.64	-0.0465		0.59	-0.0133		3.8	-0.0704
															3.64	-0.0332		3.65	-0.0496		3.65	-0.049		3.64	-0.0468		0.59	-0.013		3.8	-0.0691
															3.64	-0.0338		3.65	-0.0493		3.66	-0.0487		3.64	-0.0465		0.59	-0.0124		3.8	-0.0698
															3.65	-0.0341		3.65	-0.0496		3.66	-0.049		3.65	-0.0468		0.59	-0.0124		3.81	-0.0701
															3.65	-0.0338		3.66	-0.0499		3.66	-0.0487		3.65	-0.0471		0.59	-0.0127		3.81	-0.0685
															3.65	-0.0338		3.66	-0.0487		3.66	-0.049		3.65	-0.0465		0.59	-0.013		3.81	-0.0694
															3.66	-0.0338		3.66	-0.0496		3.67	-0.049		3.66	-0.0465		0.59	-0.013		3.82	-0.0698
															3.66	-0.0341		3.66	-0.0496		3.67	-0.049		3.66	-0.0462		0.59	-0.013		3.82	-0.0701
															3.66	-0.0338		3.67	-0.0496		3.67	-0.049		3.66	-0.0465		0.59	-0.0133		3.82	-0.0738
															3.66	-0.0344		3.67	-0.0496		3.68	-0.049		3.66	-0.0462		0.6	-0.0127		3.82	-0.0679
															3.67	-0.0341		3.67	-0.049		3.68	-0.049		3.67	-0.0465		0.6	-0.0127		3.83	-0.0694
															3.67	-0.0341		3.68	-0.0496		3.68	-0.0493		3.67	-0.0462		0.6	-0.0121		3.83	-0.0698
															3.67	-0.0341		3.68	-0.049		3.68	-0.049		3.67	-0.0462		0.6	-0.013		3.83	-0.0682
															3.68	-0.0335		3.68	-0.0496		3.69	-0.0493		3.68	-0.0462		0.6	-0.0121		3.84	-0.0673
															3.68	-0.0335		3.68	-0.049		3.69	-0.0493		3.68	-0.0459		0.6	-0.013		3.84	-0.0694
															3.68	-0.0341		3.69	-0.0493		3.69	-0.049		3.68	-0.0462		0.6	-0.0127		3.84	-0.0673
															3.68	-0.0338		3.69	-0.049		3.7	-0.049		3.68	-0.0459		0.6	-0.013		3.84	-0.0673
															3.69	-0.0338		3.69	-0.0493		3.7	-0.049		3.69	-0.0462		0.6	-0.013		3.85	-0.0694
															3.69	-0.0335		3.7	-0.0493		3.7	-0.0493		3.69	-0.0465		0.6	-0.0124		3.85	-0.0688
															3.69	-0.0341		3.7	-0.049		3.7	-0.0493		3.69	-0.0462		0.6	-0.0127		3.85	-0.0676
															3.69	-0.0335		3.7	-0.0496		3.71	-0.0493		3.69	-0.0462		0.6	-0.013		3.86	-0.0691
															3.7	-0.0338		3.7	-0.0496		3.71	-0.0496		3.7	-0.0462		0.6	-0.013		3.86	-0.0691
															3.7	-0.0338		3.71	-0.0499		3.71	-0.0496		3.7	-0.0462		0.6	-0.013		3.86	-0.0698
															3.7	-0.0341		3.71	-0.0493		3.71	-0.0493		3.7	-0.0465		0.6	-0.0124		3.86	-0.067
															3.71	-0.0344		3.71	-0.0499		3.72	-0.0496		3.71	-0.0465		0.6	-0.0127		3.87	-0.0694
															3.71	-0.0344		3.71	-0.0499		3.72	-0.0493		3.71	-0.0462		0.6	-0.0127		3.87	-0.0691
															3.71	-0.0341		3.72	-0.0493		3.72	-0.0499		3.71	-0.0465		0.6	-0.0124		3.87	-0.0694
															3.71	-0.0341		3.72	-0.0493		3.73	-0.0493		3.71	-0.0465		0.6	-0.013		3.88	-0.0691
															3.72	-0.0341		3.72	-0.0499		3.73	-0.0496		3.72	-0.0462		0.6	-0.0133		3.88	-0.0694
															3.72	-0.0341		3.73	-0.049		3.73	-0.0496		3.72	-0.0462		0.6	-0.0127		3.88	-0.0673
															3.72	-0.0338		3.73	-0.0493		3.73	-0.0496		3.72	-0.0468		0.6	-0.0124		3.89	-0.0691
															3.73	-0.0341		3.73	-0.0496		3.74	-0.0493		3.73	-0.0468		0.61	-0.0133		3.89	-0.0694
															3.73	-0.0341		3.73	-0.0496		3.74	-0.0496		3.73	-0.0468		0.61	-0.0133		3.89	-0.0694
															3.73	-0.0341		3.74	-0.0499		3.74	-0.0496		3.73	-0.0468		0.61	-0.0133		3.89	-0.0694
															3.73	-0.0344		3.74	-0.0493		3.75	-0.0496		3.73	-0.0471		0.61	-0.013		3.9	-0.0691
															3.74	-0.0341		3.74	-0.0493		3.75	-0.0496		3.74	-0.0471		0.61	-0.0127		3.9	-0.0676
															3.74	-0.0344		3.75	-0.0499		3.75	-0.0499		3.74	-0.0471		0.61	-0.0133		3.9	-0.0676
															3.74	-0.0344		3.75	-0.049		3.75	-0.0493		3.74	-0.0471		0.61	-0.0133		3.91	-0.0698
															3.74	-0.0341		3.75	-0.0496		3.76	-0.0493		3.74	-0.0468		0.61	-0.0133		3.91	-0.0694
															3.75	-0.0341		3.75	-0.0499		3.76	-0.0499		3.75	-0.0468		0.61	-0.0133		3.91	-0.0676
															3.75	-0.0341		3.76	-0.0499		3.76	-0.0493		3.75	-0.0471		0.61	-0.0127		3.91	-0.0673
															3.75	-0.0341		3.76	-0.0496		3.77	-0.0493		3.75	-0.0468		0.61	-0.013		3.92	-0.0657
															3.76	-0.0341		3.76	-0.0499		3.77	-0.0493		3.76	-0.0471		0.61	-0.0127		3.92	-0.066
															3.76	-0.0341		3.76	-0.0499		3.77	-0.0493		3.76	-0.0468		0.61	-0.0127		3.92	-0.0676
															3.76	-0.0341		3.77	-0.049		3.77	-0.0493		3.76	-0.0474		0.61	-0.013		3.93	-0.0679
															3.76	-0.0344		3.77	-0.0493		3.78	-0.0493		3.76	-0.0474		0.61	-0.013		3.93	-0.067
															3.77	-0.0344		3.77	-0.0493		3.78	-0.0493		3.77	-0.0474		0.61	-0.0124		3.93	-0.0676
															3.77	-0.0341		3.78	-0.0493		3.78	-0.0493		3.77	-0.0474		0.61	-0.013		3.94	-0.0679
															3.77	-0.0341		3.78	-0.0496		3.78	-0.0496		3.77	-0.0474		0.61	-0.013		3.94	-0.0676
															3.78	-0.0341		3.78	-0.0496		3.79	-0.0493		3.78	-0.0474		0.61	-0.013		3.94	-0.0676
															3.78	-0.0338		3.78	-0.0499		3.79	-0.0493		3.78	-0.0474		0.61	-0.0124		3.94	-0.0676
															3.78	-0.0341		3.79	-0.0499		3.79	-0.0493		3.78	-0.0477		0.61	-0.0127		3.95	-0.0679
															3.78	-0.0341		3.79	-0.0493		3.8	-0.0493		3.78	-0.0474		0.61	-0.0133		3.95	-0.0676
															3.79	-0.0341		3.79	-0.0496		3.8	-0.049		3.79	-0.0474		0.61	-0.0124		3.95	-0.067
															3.79	-0.0341		3.8	-0.0499		3.8	-0.0493		3.79	-0.0477		0.62	-0.013		3.96	-0.0663
															3.79	-0.0341		3.8	-0.0499		3.8	-0.0493		3.79	-0.0484		0.62	-0.0124		3.96	-0.0663
															3.79	-0.0341		3.8	-0.0493		3.81	-0.0487		3.79	-0.0481		0.62	-0.0124		3.96	-0.0663
															3.8	-0.0341		3.8	-0.0493		3.81	-0.0496		3.8	-0.0487		0.62	-0.0133		3.96	-0.066
															3.8	-0.0341		3.81	-0.0499		3.81	-0.0493		3.8	-0.0484		0.62	-0.0124		3.97	-0.0663
															3.8	-0.0341		3.81	-0.0496		3.82	-0.049		3.8	-0.0484		0.62	-0.0127		3.97	-0.066
															3.81	-0.0341		3.81	-0.0496		3.82	-0.0493		3.81	-0.0484		0.62	-0.0124		3.97	-0.0657
															3.81	-0.0341		3.82	-0.0496		3.82	-0.049		3.81	-0.049		0.62	-0.013		3.98	-0.0654
															3.81	-0.0341		3.82	-0.0499		3.82	-0.049		3.81	-0.0487		0.62	-0.013		3.98	-0.0657
															3.81	-0.0338		3.82	-0.0499		3.83	-0.049		3.81	-0.0487		0.62	-0.0133		3.98	-0.0648
															3.82	-0.0344		3.82	-0.0496		3.83	-0.049		3.82	-0.0487		0.62	-0.0127		3.98	-0.0648
															3.82	-0.0344		3.83	-0.0499		3.83	-0.049		3.82	-0.049		0.62	-0.013		3.99	-0.0648
															3.82	-0.0341		3.83	-0.0499		3.84	-0.0487		3.82	-0.049		0.62	-0.013		3.99	-0.0648
															3.83	-0.0344		3.83	-0.0499		3.84	-0.049		3.83	-0.0493		0.62	-0.0127		3.99	-0.0648
															3.83	-0.0341		3.83	-0.0499		3.84	-0.049		3.83	-0.049		0.62	-0.013		4	-0.0648
															3.83	-0.0341		3.84	-0.0499		3.84	-0.049		3.83	-0.049		0.62	-0.0124		4	-0.0645
															3.83	-0.0341		3.84	-0.0499		3.85	-0.0493		3.83	-0.049		0.62	-0.0133		4	-0.0648
															3.84	-0.0341		3.84	-0.0499		3.85	-0.0487		3.84	-0.049		0.62	-0.0127		4	-0.0645
															3.84	-0.0341		3.85	-0.0499		3.85	-0.0487		3.84	-0.049		0.62	-0.0124		4	-0.0645
															3.84	-0.0341		3.85	-0.0493		3.85	-0.049		3.84	-0.0496		0.62	-0.013		4.01	0.066
															3.84	-0.0341		3.85	-0.0499		3.86	-0.049		3.84	-0.0493		0.62	-0.0121		4.01	0.0691
															3.85	-0.0341		3.85	-0.0493		3.86	-0.049		3.85	-0.0493		0.62	-0.0133		4.01	0.0729
															3.85	-0.0341		3.86	-0.0499		3.86	-0.049		3.85	-0.0496		0.62	-0.0124		4.01	0.0741
															3.85	-0.0341		3.86	-0.0499		3.87	-0.0487		3.85	-0.0493		0.63	-0.0124		4.01	0.0778
															3.86	-0.0341		3.86	-0.0502		3.87	-0.0487		3.86	-0.0496		0.63	-0.0133		4.02	0.0825
															3.86	-0.0344		3.87	-0.0496		3.87	-0.049		3.86	-0.0496		0.63	-0.0133		4.02	0.0849
															3.86	-0.0341		3.87	-0.0493		3.87	-0.049		3.86	-0.0496		0.63	-0.013		4.02	0.0887
															3.86	-0.0341		3.87	-0.0499		3.88	-0.049		3.86	-0.0496		0.63	-0.013		4.03	0.089
															3.87	-0.0341		3.87	-0.0496		3.88	-0.049		3.87	-0.0499		0.63	-0.013		4.03	0.0961
															3.87	-0.0341		3.88	-0.0502		3.88	-0.049		3.87	-0.0499		0.63	-0.013		4.03	0.1023
															3.87	-0.0341		3.88	-0.0499		3.89	-0.049		3.87	-0.0499		0.63	-0.0133		4.04	0.1116
															3.88	-0.0347		3.88	-0.0502		3.89	-0.049		3.88	-0.0499		0.63	-0.0124		4.04	0.119
															3.88	-0.0341		3.88	-0.0499		3.89	-0.049		3.88	-0.0499		0.63	-0.0133		4.04	0.1265
															3.88	-0.0341		3.89	-0.0499		3.89	-0.049		3.88	-0.0499		0.63	-0.0133		4.04	0.1349
															3.88	-0.0341		3.89	-0.0496		3.9	-0.049		3.88	-0.0502		0.63	-0.0127		4.05	0.1414
															3.89	-0.0341		3.89	-0.0502		3.9	-0.049		3.89	-0.0502		0.63	-0.0127		4.05	0.1507
															3.89	-0.0344		3.9	-0.0499		3.9	-0.049		3.89	-0.0505		0.63	-0.0127		4.05	0.1687
															3.89	-0.0344		3.9	-0.0502		3.9	-0.049		3.89	-0.0499		0.63	-0.0133		4.06	0.1783
															3.89	-0.0338		3.9	-0.0502		3.91	-0.049		3.89	-0.0502		0.63	-0.013		4.06	0.1907
															3.9	-0.0341		3.9	-0.0496		3.91	-0.0493		3.9	-0.0505		0.63	-0.0124		4.06	0.1956
															3.9	-0.0341		3.91	-0.0502		3.91	-0.0493		3.9	-0.0508		0.63	-0.013		4.06	0.2024
															3.9	-0.0341		3.91	-0.0502		3.92	-0.049		3.9	-0.0505		0.63	-0.0127		4.07	0.2124
															3.91	-0.0341		3.91	-0.0499		3.92	-0.0496		3.91	-0.0508		0.63	-0.0124		4.07	0.217
															3.91	-0.0341		3.92	-0.0499		3.92	-0.0493		3.91	-0.0508		0.63	-0.0133		4.07	0.2279
															3.91	-0.0341		3.92	-0.0502		3.92	-0.0493		3.91	-0.0512		0.64	-0.0124		4.08	0.221
															3.91	-0.0341		3.92	-0.0499		3.93	-0.0493		3.91	-0.0512		0.64	-0.0124		4.08	0.2155
															3.92	-0.0341		3.92	-0.0496		3.93	-0.0493		3.92	-0.0508		0.64	-0.0124		4.08	0.2226
															3.92	-0.0341		3.93	-0.0499		3.93	-0.0493		3.92	-0.0515		0.64	-0.0121		4.08	0.2347
															3.92	-0.0341		3.93	-0.0496		3.94	-0.0493		3.92	-0.0515		0.64	-0.0133		4.09	0.2254
															3.93	-0.0341		3.93	-0.0499		3.94	-0.0496		3.93	-0.0515		0.64	-0.0133		4.09	0.2471
															3.93	-0.0344		3.93	-0.0499		3.94	-0.0493		3.93	-0.0512		0.64	-0.013		4.09	0.2294
															3.93	-0.0341		3.94	-0.0496		3.94	-0.0493		3.93	-0.0518		0.64	-0.013		4.1	0.2263
															3.93	-0.035		3.94	-0.0499		3.95	-0.0496		3.93	-0.0521		0.64	-0.0133		4.1	0.2443
															3.94	-0.0341		3.94	-0.0496		3.95	-0.0496		3.94	-0.0518		0.64	-0.0127		4.1	0.235
															3.94	-0.0347		3.95	-0.0499		3.95	-0.0502		3.94	-0.0521		0.64	-0.0133		4.1	0.2443
															3.94	-0.0344		3.95	-0.0502		3.95	-0.0502		3.94	-0.0524		0.64	-0.0133		4.11	0.2384
															3.94	-0.0344		3.95	-0.0499		3.96	-0.0499		3.94	-0.0521		0.64	-0.0133		4.11	0.2325
															3.95	-0.0341		3.95	-0.0502		3.96	-0.0499		3.95	-0.0521		0.64	-0.013		4.11	0.2421
															3.95	-0.035		3.96	-0.0499		3.96	-0.0493		3.95	-0.0527		0.64	-0.013		4.12	0.2387
															3.95	-0.0341		3.96	-0.0502		3.97	-0.0502		3.95	-0.0524		0.64	-0.0133		4.12	0.2533
															3.96	-0.0341		3.96	-0.0502		3.97	-0.0499		3.96	-0.0524		0.64	-0.0124		4.12	0.2226
															3.96	-0.0341		3.97	-0.0499		3.97	-0.0496		3.96	-0.053		0.64	-0.013		4.13	0.2226
															3.96	-0.0341		3.97	-0.0502		3.97	-0.0496		3.96	-0.0527		0.64	-0.0127		4.13	0.2207
															3.96	-0.0347		3.97	-0.0502		3.98	-0.0502		3.96	-0.053		0.64	-0.0127		4.13	0.2369
															3.97	-0.0341		3.97	-0.0502		3.98	-0.0499		3.97	-0.053		0.64	-0.0124		4.13	0.2372
															3.97	-0.0347		3.98	-0.0499		3.98	-0.0499		3.97	-0.0533		0.64	-0.0133		4.14	0.2548
															3.97	-0.0341		3.98	-0.0502		3.99	-0.0499		3.97	-0.053		0.64	-0.0133		4.14	0.2431
															3.98	-0.0341		3.98	-0.0499		3.99	-0.0496		3.98	-0.0527		0.65	-0.0133		4.14	0.2384
															3.98	-0.0347		3.98	-0.0502		3.99	-0.0499		3.98	-0.053		0.65	-0.0133		4.15	0.2344
															3.98	-0.0344		3.99	-0.0502		3.99	-0.0499		3.98	-0.053		0.65	-0.013		4.15	0.2443
															3.98	-0.0341		3.99	-0.0502		4	-0.0499		3.98	-0.0533		0.65	-0.013		4.15	0.2514
															3.99	-0.0347		3.99	-0.0502		4	-0.0499		3.99	-0.0533		0.65	-0.0133		4.15	0.2424
															3.99	-0.0341		4	-0.0502		4	-0.0499		3.99	-0.0533		0.65	-0.0127		4.16	0.2617
															3.99	-0.0341		4	-0.0502		4	-0.0499		3.99	-0.0533		0.65	-0.0133		4.16	0.257
															3.99	-0.0344		4	-0.0499		4	0.0484		3.99	-0.0533		0.65	-0.013		4.16	0.0366
															4	-0.0347		4	-0.0499		4.01	0.0484		4	-0.0536		0.65	-0.0133		4.17	0.0353
															4	-0.0341		4	0.0583		4.01	0.0493		4	-0.0536		0.65	-0.0127		4.17	0.036
															4	-0.0341		4.01	0.0577		4.01	0.049		4	-0.0533		0.65	-0.0133		4.17	0.0372
															4	0.0425		4.01	0.0598		4.01	0.049		4	0.0558		0.65	-0.013		4.17	0.0369
															4.01	0.0419		4.01	0.0614		4.02	0.049		4.01	0.0555		0.65	-0.0127		4.18	0.0366
															4.01	0.0428		4.01	0.0614		4.02	0.0487		4.01	0.0558		0.65	-0.0133		4.18	0.0363
															4.01	0.0428		4.02	0.0614		4.02	0.049		4.01	0.0552		0.65	-0.0127		4.18	0.0369
															4.01	0.0428		4.02	0.0617		4.03	0.049		4.01	0.0552		0.65	-0.0127		4.19	0.0366
															4.02	0.0428		4.02	0.0623		4.03	0.049		4.02	0.0549		0.65	-0.0124		4.19	0.0372
															4.02	0.0428		4.03	0.0623		4.03	0.0484		4.02	0.0549		0.65	-0.0133		4.19	0.0369
															4.02	0.0428		4.03	0.0623		4.03	0.0487		4.02	0.0549		0.65	-0.0124		4.2	0.0369
															4.03	0.0428		4.03	0.0623		4.04	0.049		4.03	0.0549		0.65	-0.0124		4.2	0.0369
															4.03	0.0428		4.03	0.0623		4.04	0.0487		4.03	0.0546		0.65	-0.0133		4.2	0.0369
															4.03	0.0428		4.04	0.0623		4.04	0.0487		4.03	0.0549		0.65	-0.0133		4.2	0.0372
															4.03	0.0428		4.04	0.0623		4.04	0.0487		4.03	0.0546		0.65	-0.0127		4.21	0.0366
															4.04	0.0431		4.04	0.0623		4.05	0.049		4.04	0.0549		0.66	-0.0133		4.21	0.0372
															4.04	0.0431		4.05	0.0623		4.05	0.0487		4.04	0.0549		0.66	-0.0133		4.21	0.0369
															4.04	0.0428		4.05	0.0623		4.05	0.049		4.04	0.0546		0.66	-0.0127		4.22	0.0372
															4.04	0.0428		4.05	0.0626		4.06	0.0493		4.04	0.0543		0.66	-0.0133		4.22	0.0369
															4.05	0.0428		4.05	0.0626		4.06	0.0493		4.05	0.0546		0.66	-0.0133		4.22	0.0372
															4.05	0.0428		4.06	0.0623		4.06	0.0493		4.05	0.0549		0.66	-0.0127		4.22	0.0369
															4.05	0.0428		4.06	0.0626		4.06	0.049		4.05	0.0546		0.66	-0.013		4.23	0.0372
															4.06	0.0428		4.06	0.0626		4.07	0.0493		4.06	0.0546		0.66	-0.013		4.23	0.0366
															4.06	0.0431		4.06	0.0626		4.07	0.0493		4.06	0.0546		0.66	-0.013		4.23	0.0369
															4.06	0.0431		4.07	0.0626		4.07	0.049		4.06	0.0543		0.66	-0.0127		4.24	0.0369
															4.06	0.0428		4.07	0.0632		4.08	0.0484		4.06	0.0543		0.66	-0.0127		4.24	0.0372
															4.07	0.0428		4.07	0.0626		4.08	0.0484		4.07	0.0539		0.66	-0.0133		4.24	0.0372
															4.07	0.0428		4.08	0.0626		4.08	0.0487		4.07	0.0539		0.66	-0.0124		4.25	0.0372
															4.07	0.0434		4.08	0.0632		4.08	0.0484		4.07	0.0539		0.66	-0.0133		4.25	0.0372
															4.08	0.0428		4.08	0.0629		4.09	0.0484		4.08	0.0539		0.66	-0.0124		4.25	0.0372
															4.08	0.0428		4.08	0.0632		4.09	0.0484		4.08	0.0539		0.66	-0.0124		4.25	0.0372
															4.08	0.0431		4.09	0.0626		4.09	0.0487		4.08	0.0539		0.66	-0.0133		4.26	0.0372
															4.08	0.0431		4.09	0.0629		4.09	0.0487		4.08	0.0536		0.66	-0.0127		4.26	0.0369
															4.09	0.0434		4.09	0.0626		4.1	0.0484		4.09	0.0539		0.66	-0.0127		4.26	0.0372
															4.09	0.0434		4.1	0.0632		4.1	0.0487		4.09	0.0539		0.66	-0.0127		4.27	0.0366
															4.09	0.0437		4.1	0.0629		4.1	0.0484		4.09	0.0539		0.66	-0.013		4.27	0.0372
															4.09	0.0434		4.1	0.0632		4.11	0.0484		4.09	0.0539		0.66	-0.013		4.27	0.0372
															4.1	0.0434		4.1	0.0629		4.11	0.0484		4.1	0.053		0.67	-0.0133		4.27	0.0372
															4.1	0.0434		4.11	0.0632		4.11	0.0484		4.1	0.0539		0.67	-0.013		4.28	0.0372
															4.1	0.0431		4.11	0.0632		4.11	0.0484		4.1	0.0533		0.67	-0.0127		4.28	0.0369
															4.11	0.0434		4.11	0.0629		4.12	0.0484		4.11	0.053		0.67	-0.0127		4.28	0.0372
															4.11	0.0431		4.11	0.0626		4.12	0.0484		4.11	0.0533		0.67	-0.0127		4.29	0.0372
															4.11	0.0434		4.12	0.0632		4.12	0.0484		4.11	0.0533		0.67	-0.0133		4.29	0.0372
															4.11	0.0437		4.12	0.0632		4.13	0.0484		4.11	0.053		0.67	-0.0127		4.29	0.0369
															4.12	0.0434		4.12	0.0632		4.13	0.0484		4.12	0.053		0.67	-0.0133		4.29	0.0372
															4.12	0.0437		4.13	0.0629		4.13	0.0484		4.12	0.053		0.67	-0.0127		4.3	0.0372
															4.12	0.0434		4.13	0.0629		4.13	0.0484		4.12	0.053		0.67	-0.0127		4.3	0.0375
															4.13	0.0434		4.13	0.0632		4.14	0.0484		4.13	0.053		0.67	-0.0133		4.3	0.0372
															4.13	0.0431		4.13	0.0632		4.14	0.0484		4.13	0.053		0.67	-0.0127		4.31	0.0372
															4.13	0.0434		4.14	0.0629		4.14	0.0484		4.13	0.053		0.67	-0.0133		4.31	0.0372
															4.13	0.0431		4.14	0.0629		4.14	0.0484		4.13	0.0527		0.67	-0.0133		4.31	0.0372
															4.14	0.0437		4.14	0.0632		4.15	0.0487		4.14	0.0524		0.67	-0.013		4.31	0.0372
															4.14	0.0431		4.15	0.0632		4.15	0.0487		4.14	0.0527		0.67	-0.013		4.32	0.0375
															4.14	0.0434		4.15	0.0632		4.15	0.049		4.14	0.0524		0.67	-0.0127		4.32	0.0375
															4.14	0.0431		4.15	0.0629		4.16	0.0493		4.14	0.0524		0.67	-0.0133		4.32	0.0372
															4.15	0.0431		4.15	0.0629		4.16	0.0487		4.15	0.0527		0.67	-0.0133		4.33	0.0378
															4.15	0.0428		4.16	0.0626		4.16	0.0487		4.15	0.0524		0.67	-0.0133		4.33	0.0375
															4.15	0.0431		4.16	0.0632		4.16	0.0487		4.15	0.0527		0.67	-0.0127		4.33	0.0375
															4.16	0.0431		4.16	0.0626		4.17	0.0487		4.16	0.0527		0.67	-0.013		4.33	0.0372
															4.16	0.0428		4.17	0.0626		4.17	0.0493		4.16	0.0527		0.68	-0.0127		4.34	0.0372
															4.16	0.0428		4.17	0.0626		4.17	0.049		4.16	0.0527		0.68	-0.013		4.34	0.0375
															4.16	0.0428		4.17	0.0632		4.18	0.049		4.16	0.0521		0.68	-0.0127		4.34	0.0372
															4.17	0.0428		4.17	0.0629		4.18	0.0493		4.17	0.0524		0.68	-0.013		4.35	0.0375
															4.17	0.0428		4.18	0.0629		4.18	0.0493		4.17	0.0521		0.68	-0.0127		4.35	0.0375
															4.17	0.0428		4.18	0.0626		4.18	0.0493		4.17	0.0521		0.68	-0.0133		4.35	0.0378
															4.18	0.0428		4.18	0.0623		4.19	0.0493		4.18	0.0527		0.68	-0.0133		4.35	0.0375
															4.18	0.0428		4.18	0.0623		4.19	0.0493		4.18	0.0524		0.68	-0.0133		4.36	0.0378
															4.18	0.0428		4.19	0.0623		4.19	0.0493		4.18	0.0524		0.68	-0.0127		4.36	0.0372
															4.18	0.0428		4.19	0.0626		4.19	0.0493		4.18	0.0527		0.68	-0.0133		4.36	0.0372
															4.19	0.0428		4.19	0.0623		4.2	0.0493		4.19	0.0524		0.68	-0.0127		4.37	0.0375
															4.19	0.0425		4.2	0.0626		4.2	0.0493		4.19	0.0521		0.68	-0.0133		4.37	0.0375
															4.19	0.0425		4.2	0.0623		4.2	0.0493		4.19	0.0524		0.68	-0.0127		4.37	0.0372
															4.19	0.0425		4.2	0.0632		4.21	0.0496		4.19	0.0524		0.68	-0.013		4.37	0.0372
															4.2	0.0422		4.2	0.0623		4.21	0.0496		4.2	0.0521		0.68	-0.0133		4.38	0.0378
															4.2	0.0422		4.21	0.0632		4.21	0.0496		4.2	0.0521		0.68	-0.0133		4.38	0.0378
															4.2	0.0422		4.21	0.0623		4.21	0.0499		4.2	0.0518		0.68	-0.0127		4.38	0.0378
															4.21	0.0419		4.21	0.0626		4.22	0.0493		4.21	0.0524		0.68	-0.0127		4.39	0.0378
															4.21	0.0419		4.22	0.0629		4.22	0.0496		4.21	0.0521		0.68	-0.0133		4.39	0.0372
															4.21	0.0419		4.22	0.0629		4.22	0.0499		4.21	0.0518		0.68	-0.0133		4.39	0.0372
															4.21	0.0422		4.22	0.0629		4.23	0.0496		4.21	0.0521		0.68	-0.0133		4.4	0.0378
															4.22	0.0419		4.22	0.0632		4.23	0.0499		4.22	0.0518		0.68	-0.0127		4.4	0.0378
															4.22	0.0419		4.23	0.0632		4.23	0.0499		4.22	0.0515		0.68	-0.013		4.4	0.0375
															4.22	0.0419		4.23	0.0632		4.23	0.0502		4.22	0.0518		0.69	-0.0127		4.4	0.0388
															4.23	0.0419		4.23	0.0632		4.24	0.0502		4.23	0.0521		0.69	-0.0133		4.41	0.0388
															4.23	0.0419		4.23	0.0632		4.24	0.0502		4.23	0.0515		0.69	-0.0127		4.41	0.0384
															4.23	0.0419		4.24	0.0629		4.24	0.0499		4.23	0.0518		0.69	-0.0127		4.41	0.0384
															4.23	0.0419		4.24	0.0632		4.24	0.0499		4.23	0.0515		0.69	-0.0127		4.42	0.0384
															4.24	0.0419		4.24	0.0632		4.25	0.0502		4.24	0.0521		0.69	-0.0127		4.42	0.0384
															4.24	0.0419		4.25	0.0632		4.25	0.0502		4.24	0.0515		0.69	-0.0127		4.42	0.0391
															4.24	0.0419		4.25	0.0632		4.25	0.0502		4.24	0.0515		0.69	-0.0133		4.42	0.0384
															4.24	0.0419		4.25	0.0636		4.26	0.0499		4.24	0.0515		0.69	-0.0127		4.43	0.0388
															4.25	0.0419		4.25	0.0632		4.26	0.0502		4.25	0.0518		0.69	-0.013		4.43	0.0384
															4.25	0.0419		4.26	0.0636		4.26	0.0499		4.25	0.0518		0.69	-0.0124		4.43	0.0391
															4.25	0.0419		4.26	0.0632		4.26	0.0499		4.25	0.0512		0.69	-0.0127		4.44	0.0384
															4.26	0.0419		4.26	0.0632		4.27	0.0502		4.26	0.0515		0.69	-0.0127		4.44	0.0391
															4.26	0.0419		4.27	0.0639		4.27	0.0496		4.26	0.0518		0.69	-0.0133		4.44	0.0378
															4.26	0.0419		4.27	0.0636		4.27	0.0499		4.26	0.0515		0.69	-0.0133		4.44	0.0381
															4.26	0.0419		4.27	0.0639		4.28	0.0499		4.26	0.0515		0.69	-0.0133		4.45	0.0378
															4.27	0.0419		4.27	0.0632		4.28	0.0499		4.27	0.0518		0.69	-0.0127		4.45	0.0391
															4.27	0.0419		4.28	0.0632		4.28	0.0502		4.27	0.0521		0.69	-0.0133		4.45	0.0381
															4.27	0.0419		4.28	0.0639		4.28	0.0499		4.27	0.0521		0.69	-0.013		4.46	0.0381
															4.28	0.0419		4.28	0.0639		4.29	0.0493		4.28	0.0518		0.69	-0.0127		4.46	0.0391
															4.28	0.0422		4.28	0.0639		4.29	0.0499		4.28	0.0518		0.69	-0.0133		4.46	0.0384
															4.28	0.0419		4.29	0.0642		4.29	0.0499		4.28	0.0518		0.69	-0.0127		4.46	0.0388
															4.28	0.0419		4.29	0.0636		4.29	0.0502		4.28	0.0521		0.7	-0.013		4.47	0.0384
															4.29	0.0419		4.29	0.0636		4.3	0.0502		4.29	0.0515		0.7	-0.0127		4.47	0.0388
															4.29	0.0419		4.3	0.0645		4.3	0.0499		4.29	0.0518		0.7	-0.013		4.47	0.0384
															4.29	0.0419		4.3	0.0645		4.3	0.0496		4.29	0.0515		0.7	-0.013		4.48	0.0394
															4.29	0.0422		4.3	0.0645		4.31	0.0502		4.29	0.0521		0.7	-0.0133		4.48	0.0384
															4.3	0.0419		4.3	0.0645		4.31	0.0502		4.3	0.0518		0.7	-0.0133		4.48	0.04
															4.3	0.0419		4.31	0.0645		4.31	0.0502		4.3	0.0518		0.7	-0.0133		4.48	0.0384
															4.3	0.0422		4.31	0.0645		4.31	0.0502		4.3	0.0518		0.7	-0.013		4.49	0.0384
															4.31	0.0425		4.31	0.0648		4.32	0.0496		4.31	0.0521		0.7	-0.0133		4.49	0.0391
															4.31	0.0419		4.32	0.0648		4.32	0.0502		4.31	0.0518		0.7	-0.0127		4.49	0.04
															4.31	0.0422		4.32	0.0651		4.32	0.0499		4.31	0.0521		0.7	-0.0127		4.5	0.04
															4.31	0.0422		4.32	0.0651		4.33	0.0499		4.31	0.0524		0.7	-0.0133		4.5	0.0391
															4.32	0.0422		4.32	0.0654		4.33	0.0502		4.32	0.0521		0.7	-0.013		4.5	0.0394
															4.32	0.0419		4.33	0.0651		4.33	0.0502		4.32	0.053		0.7	-0.0133		4.51	0.04
															4.32	0.0422		4.33	0.0654		4.33	0.0502		4.32	0.0527		0.7	-0.0133		4.51	-0.0335
															4.33	0.0425		4.33	0.0657		4.34	0.0499		4.33	0.0521		0.7	-0.0133		4.51	-0.0329
															4.33	0.0422		4.34	0.066		4.34	0.0502		4.33	0.0521		0.7	-0.0127		4.51	-0.0326
															4.33	0.0422		4.34	0.066		4.34	0.0493		4.33	0.0527		0.7	-0.0133		4.51	-0.0319
															4.33	0.0425		4.34	0.066		4.35	0.0499		4.33	0.0527		0.7	-0.013		4.52	-0.0322
															4.34	0.0419		4.34	0.066		4.35	0.0499		4.34	0.0527		0.7	-0.0127		4.52	-0.0313
															4.34	0.0425		4.35	0.066		4.35	0.0499		4.34	0.0524		0.7	-0.0133		4.52	-0.0316
															4.34	0.0422		4.35	0.066		4.35	0.0499		4.34	0.053		0.7	-0.0133		4.52	-0.0319
															4.34	0.0425		4.35	0.066		4.36	0.0499		4.34	0.0533		0.7	-0.0127		4.53	-0.0319
															4.35	0.0425		4.36	0.066		4.36	0.0493		4.35	0.053		0.71	-0.0127		4.53	-0.0319
															4.35	0.0419		4.36	0.066		4.36	0.0499		4.35	0.053		0.71	-0.0127		4.53	-0.0319
															4.35	0.0425		4.36	0.0663		4.36	0.0502		4.35	0.053		0.71	-0.013		4.54	-0.0326
															4.36	0.0428		4.36	0.0663		4.37	0.0502		4.36	0.0533		0.71	-0.0127		4.54	-0.0319
															4.36	0.0428		4.37	0.0667		4.37	0.0502		4.36	0.0533		0.71	-0.013		4.54	-0.0326
															4.36	0.0419		4.37	0.0663		4.37	0.0502		4.36	0.0533		0.71	-0.013		4.54	-0.0326
															4.36	0.0425		4.37	0.0663		4.38	0.0499		4.36	0.0539		0.71	-0.0127		4.55	-0.0319
															4.37	0.0422		4.38	0.0667		4.38	0.0502		4.37	0.0539		0.71	-0.0127		4.55	-0.0326
															4.37	0.0428		4.38	0.0667		4.38	0.0502		4.37	0.0546		0.71	-0.0127		4.55	-0.0326
															4.37	0.0422		4.38	0.0667		4.38	0.0502		4.37	0.0539		0.71	-0.013		4.56	-0.0322
															4.38	0.0419		4.38	0.0667		4.39	0.0502		4.38	0.0546		0.71	-0.013		4.56	-0.0322
															4.38	0.0425		4.39	0.0667		4.39	0.0502		4.38	0.0539		0.71	-0.0127		4.56	-0.0329
															4.38	0.0425		4.39	0.067		4.39	0.0499		4.38	0.0543		0.71	-0.0127		4.57	-0.0326
															4.38	0.0422		4.39	0.0667		4.4	0.0499		4.38	0.0543		0.71	-0.0127		4.57	-0.0326
															4.39	0.0425		4.4	0.0667		4.4	0.0502		4.39	0.0549		0.71	-0.0127		4.57	-0.0326
															4.39	0.0428		4.4	0.067		4.4	0.0496		4.39	0.0543		0.71	-0.0127		4.57	-0.0322
															4.39	0.0425		4.4	0.067		4.4	0.0499		4.39	0.0546		0.71	-0.0127		4.58	-0.0322
															4.39	0.0425		4.4	0.067		4.41	0.0499		4.39	0.0549		0.71	-0.0133		4.58	-0.0322
															4.4	0.0428		4.41	0.067		4.41	0.0499		4.4	0.0549		0.71	-0.0127		4.58	-0.0322
															4.4	0.0428		4.41	0.067		4.41	0.0499		4.4	0.0549		0.71	-0.0127		4.58	-0.0322
															4.4	0.0425		4.41	0.067		4.41	0.0502		4.4	0.0552		0.71	-0.0127		4.59	-0.0326
															4.41	0.0428		4.42	0.0676		4.42	0.0496		4.41	0.0555		0.71	-0.0133		4.59	-0.0322
															4.41	0.0428		4.42	0.0676		4.42	0.0496		4.41	0.0558		0.72	-0.0124		4.59	-0.0326
															4.41	0.0425		4.42	0.0679		4.42	0.0499		4.41	0.0558		0.72	-0.0127		4.6	-0.0326
															4.41	0.0428		4.42	0.0673		4.43	0.0493		4.41	0.0558		0.72	-0.0133		4.6	-0.0326
															4.42	0.0428		4.43	0.0673		4.43	0.0496		4.42	0.0558		0.72	-0.013		4.6	-0.0322
															4.42	0.0428		4.43	0.0679		4.43	0.0499		4.42	0.0564		0.72	-0.0127		4.61	-0.0326
															4.42	0.0428		4.43	0.0679		4.43	0.0496		4.42	0.0558		0.72	-0.0127		4.61	-0.0326
															4.43	0.0425		4.44	0.0679		4.44	0.0493		4.43	0.0567		0.72	-0.0133		4.61	-0.0326
															4.43	0.0428		4.44	0.0679		4.44	0.0493		4.43	0.0574		0.72	-0.0127		4.61	-0.0329
															4.43	0.0428		4.44	0.0682		4.44	0.0493		4.43	0.0567		0.72	-0.0133		4.62	-0.0335
															4.43	0.0428		4.44	0.0685		4.45	0.0496		4.43	0.0577		0.72	-0.0133		4.62	-0.0329
															4.44	0.0428		4.45	0.0682		4.45	0.0493		4.44	0.058		0.72	-0.013		4.62	-0.0326
															4.44	0.0428		4.45	0.0688		4.45	0.0493		4.44	0.0583		0.72	-0.013		4.63	-0.0335
															4.44	0.0428		4.45	0.0688		4.45	0.0499		4.44	0.0586		0.72	-0.0127		4.63	-0.0329
															4.44	0.0428		4.46	0.0688		4.46	0.0493		4.44	0.0586		0.72	-0.013		4.63	-0.0329
															4.45	0.0428		4.46	0.0688		4.46	0.0496		4.45	0.0589		0.72	-0.0133		4.63	-0.0335
															4.45	0.0428		4.46	0.0688		4.46	0.0496		4.45	0.0592		0.72	-0.0127		4.64	-0.0338
															4.45	0.0428		4.46	0.0691		4.46	0.0499		4.45	0.0595		0.72	-0.013		4.64	-0.0338
															4.46	0.0428		4.47	0.0688		4.47	0.0499		4.46	0.0595		0.72	-0.0133		4.64	-0.0335
															4.46	0.0428		4.47	0.0688		4.47	0.0502		4.46	0.0598		0.72	-0.013		4.65	-0.0335
															4.46	0.0428		4.47	0.0691		4.47	0.0502		4.46	0.0598		0.72	-0.0127		4.65	-0.0338
															4.46	0.0428		4.47	0.0691		4.48	0.0499		4.46	0.0605		0.72	-0.013		4.65	-0.0338
															4.47	0.0428		4.48	0.0694		4.48	0.0502		4.47	0.0608		0.72	-0.0127		4.66	-0.0338
															4.47	0.0428		4.48	0.0694		4.48	0.0502		4.47	0.0617		0.72	-0.0127		4.66	-0.0341
															4.47	0.0431		4.48	0.0698		4.48	0.0502		4.47	0.0623		0.73	-0.0127		4.66	-0.0335
															4.48	0.0431		4.49	0.0698		4.49	0.0502		4.48	0.0623		0.73	-0.0133		4.66	-0.0344
															4.48	0.0428		4.49	0.0698		4.49	0.0496		4.48	0.0629		0.73	-0.013		4.67	-0.0341
															4.48	0.0428		4.49	0.0698		4.49	0.0499		4.48	0.0629		0.73	-0.013		4.67	-0.0344
															4.48	0.0428		4.49	0.0698		4.5	0.0502		4.48	0.0632		0.73	-0.0133		4.67	-0.0344
															4.49	0.0428		4.5	0.0698		4.5	0.0499		4.49	0.0632		0.73	-0.0136		4.68	-0.0344
															4.49	0.0428		4.5	0.0704		4.5	0.0502		4.49	0.0632		0.73	-0.0127		4.68	-0.0344
															4.49	0.0428		4.5	0.0698		4.5	0.0499		4.49	0.0632		0.73	-0.0127		4.68	-0.0347
															4.49	0.0428		4.5	0.0701		4.5	-0.0487		4.49	0.0632		0.73	-0.0133		4.68	-0.0344
															4.5	0.0428		4.5	-0.0611		4.51	-0.0493		4.5	0.0639		0.73	-0.0127		4.69	-0.0347
															4.5	0.0428		4.51	-0.0608		4.51	-0.0496		4.5	0.0639		0.73	-0.013		4.69	-0.0347
															4.5	0.0431		4.51	-0.0608		4.51	-0.0499		4.5	0.0639		0.73	-0.013		4.69	-0.0347
															4.5	-0.0419		4.51	-0.0608		4.51	-0.0496		4.5	-0.053		0.73	-0.0133		4.7	-0.0347
															4.51	-0.0425		4.51	-0.0608		4.52	-0.0496		4.51	-0.0527		0.73	-0.0133		4.7	-0.035
															4.51	-0.0425		4.52	-0.0608		4.52	-0.0496		4.51	-0.0512		0.73	-0.0127		4.7	-0.035
															4.51	-0.0425		4.52	-0.0605		4.52	-0.0499		4.51	-0.0508		0.73	-0.0133		4.71	-0.0353
															4.51	-0.0428		4.52	-0.0608		4.53	-0.0505		4.51	-0.0502		0.73	-0.0127		4.71	-0.035
															4.52	-0.0425		4.53	-0.0608		4.53	-0.0505		4.52	-0.0502		0.73	-0.0133		4.71	-0.036
															4.52	-0.0431		4.53	-0.0605		4.53	-0.0502		4.52	-0.0502		0.73	-0.0127		4.71	-0.0363
															4.52	-0.0431		4.53	-0.0608		4.53	-0.0505		4.52	-0.0508		0.73	-0.0127		4.72	-0.036
															4.53	-0.0425		4.53	-0.0608		4.54	-0.0502		4.53	-0.0502		0.73	-0.0133		4.72	-0.0369
															4.53	-0.0425		4.54	-0.0611		4.54	-0.0505		4.53	-0.0502		0.73	-0.0127		4.72	-0.0366
															4.53	-0.0428		4.54	-0.0611		4.54	-0.0505		4.53	-0.0508		0.74	-0.0133		4.73	-0.0375
															4.53	-0.0434		4.54	-0.0611		4.54	-0.0502		4.53	-0.0502		0.74	-0.0127		4.73	-0.0375
															4.54	-0.0434		4.54	-0.0611		4.55	-0.0499		4.54	-0.0505		0.74	-0.013		4.73	-0.0381
															4.54	-0.0428		4.55	-0.0608		4.55	-0.0502		4.54	-0.0499		0.74	-0.013		4.73	-0.0388
															4.54	-0.0428		4.55	-0.0608		4.55	-0.0502		4.54	-0.0505		0.74	-0.0127		4.74	-0.0391
															4.54	-0.0428		4.55	-0.0611		4.56	-0.0505		4.54	-0.0502		0.74	-0.0127		4.74	-0.0394
															4.55	-0.0434		4.56	-0.0611		4.56	-0.0502		4.55	-0.0502		0.74	-0.0133		4.74	-0.0397
															4.55	-0.0425		4.56	-0.0611		4.56	-0.0505		4.55	-0.0502		0.74	-0.013		4.75	-0.04
															4.55	-0.0428		4.56	-0.0605		4.56	-0.0505		4.55	-0.0502		0.74	-0.013		4.75	-0.0397
															4.56	-0.0434		4.56	-0.0611		4.57	-0.0505		4.56	-0.0502		0.74	-0.0127		4.75	-0.0397
															4.56	-0.0428		4.57	-0.0611		4.57	-0.0505		4.56	-0.0508		0.74	-0.0127		4.75	-0.0403
															4.56	-0.0434		4.57	-0.0608		4.57	-0.0505		4.56	-0.0502		0.74	-0.0136		4.76	-0.04
															4.56	-0.0431		4.57	-0.0614		4.58	-0.0502		4.56	-0.0502		0.74	-0.0136		4.76	-0.0403
															4.57	-0.0428		4.58	-0.0611		4.58	-0.0499		4.57	-0.0505		0.74	-0.0133		4.76	-0.0406
															4.57	-0.0428		4.58	-0.0611		4.58	-0.0505		4.57	-0.0502		0.74	-0.0133		4.77	-0.04
															4.57	-0.0425		4.58	-0.0614		4.58	-0.0499		4.57	-0.0502		0.74	-0.0133		4.77	-0.0406
															4.58	-0.0431		4.58	-0.0611		4.59	-0.0502		4.58	-0.0502		0.74	-0.0136		4.77	-0.0409
															4.58	-0.0428		4.59	-0.0614		4.59	-0.0505		4.58	-0.0505		0.74	-0.0127		4.78	-0.0412
															4.58	-0.0431		4.59	-0.0614		4.59	-0.0505		4.58	-0.0505		0.74	-0.0133		4.78	-0.0415
															4.58	-0.0434		4.59	-0.0617		4.59	-0.0505		4.58	-0.0502		0.74	-0.0133		4.78	-0.0412
															4.59	-0.0434		4.59	-0.0617		4.6	-0.0505		4.59	-0.0505		0.74	-0.0127		4.78	-0.0412
															4.59	-0.0428		4.6	-0.0608		4.6	-0.0502		4.59	-0.0505		0.74	-0.0127		4.79	-0.0412
															4.59	-0.0425		4.6	-0.0608		4.6	-0.0505		4.59	-0.0505		0.75	-0.0133		4.79	-0.0419
															4.59	-0.0425		4.6	-0.0611		4.61	-0.0502		4.59	-0.0512		0.75	-0.0133		4.79	-0.0422
															4.6	-0.0428		4.61	-0.0608		4.61	-0.0505		4.6	-0.0512		0.75	-0.0127		4.8	-0.0415
															4.6	-0.0434		4.61	-0.0611		4.61	-0.0502		4.6	-0.0508		0.75	-0.0127		4.8	-0.0422
															4.6	-0.0434		4.61	-0.0611		4.61	-0.0502		4.6	-0.0508		0.75	-0.0127		4.8	-0.0419
															4.61	-0.0431		4.61	-0.0614		4.62	-0.0505		4.61	-0.0508		0.75	-0.0133		4.8	-0.0425
															4.61	-0.0425		4.62	-0.0608		4.62	-0.0505		4.61	-0.0508		0.75	-0.0133		4.81	-0.0425
															4.61	-0.0425		4.62	-0.0608		4.62	-0.0505		4.61	-0.0512		0.75	-0.0133		4.81	-0.0428
															4.61	-0.0434		4.62	-0.0611		4.63	-0.0505		4.61	-0.0505		0.75	-0.0127		4.81	-0.0434
															4.62	-0.0434		4.63	-0.0611		4.63	-0.0505		4.62	-0.0515		0.75	-0.0133		4.82	-0.0434
															4.62	-0.0437		4.63	-0.0608		4.63	-0.0505		4.62	-0.0512		0.75	-0.0133		4.82	-0.0428
															4.62	-0.0431		4.63	-0.0608		4.63	-0.0496		4.62	-0.0508		0.75	-0.0133		4.82	-0.0431
															4.63	-0.0437		4.63	-0.0605		4.64	-0.0499		4.63	-0.0515		0.75	-0.0133		4.82	-0.044
															4.63	-0.0428		4.64	-0.0608		4.64	-0.0502		4.63	-0.0515		0.75	-0.0133		4.83	-0.0443
															4.63	-0.0434		4.64	-0.0611		4.64	-0.0502		4.63	-0.0508		0.75	-0.013		4.83	-0.0443
															4.63	-0.0437		4.64	-0.0611		4.64	-0.0502		4.63	-0.0512		0.75	-0.0133		4.83	-0.044
															4.64	-0.0428		4.65	-0.0614		4.65	-0.0502		4.64	-0.0502		0.75	-0.0127		4.84	-0.0443
															4.64	-0.0434		4.65	-0.0614		4.65	-0.0496		4.64	-0.0505		0.75	-0.0133		4.84	-0.0443
															4.64	-0.0428		4.65	-0.0614		4.65	-0.0496		4.64	-0.0508		0.75	-0.0133		4.84	-0.0443
															4.64	-0.0428		4.65	-0.0608		4.66	-0.0499		4.64	-0.0505		0.75	-0.0127		4.84	-0.0443
															4.65	-0.0437		4.66	-0.0614		4.66	-0.0499		4.65	-0.0508		0.75	-0.013		4.85	-0.044
															4.65	-0.0428		4.66	-0.0611		4.66	-0.0499		4.65	-0.0508		0.75	-0.0127		4.85	-0.0443
															4.65	-0.0434		4.66	-0.0614		4.66	-0.0493		4.65	-0.0508		0.76	-0.0133		4.85	-0.0443
															4.66	-0.0428		4.66	-0.0608		4.67	-0.0493		4.66	-0.0502		0.76	-0.0133		4.86	-0.0443
															4.66	-0.0434		4.67	-0.0611		4.67	-0.0496		4.66	-0.0502		0.76	-0.013		4.86	-0.0443
															4.66	-0.0437		4.67	-0.0614		4.67	-0.0493		4.66	-0.0502		0.76	-0.013		4.86	-0.0446
															4.66	-0.0428		4.67	-0.0614		4.68	-0.0496		4.66	-0.0505		0.76	-0.0127		4.87	-0.044
															4.67	-0.0428		4.68	-0.0605		4.68	-0.049		4.67	-0.0502		0.76	-0.0127		4.87	-0.0443
															4.67	-0.0428		4.68	-0.0614		4.68	-0.0493		4.67	-0.0502		0.76	-0.013		4.87	-0.0443
															4.67	-0.0428		4.68	-0.0608		4.68	-0.0493		4.67	-0.0499		0.76	-0.013		4.87	-0.0443
															4.68	-0.0428		4.68	-0.0608		4.69	-0.0496		4.68	-0.0499		0.76	-0.0133		4.88	-0.0443
															4.68	-0.0428		4.69	-0.0611		4.69	-0.049		4.68	-0.0502		0.76	-0.0133		4.88	-0.0443
															4.68	-0.0434		4.69	-0.0608		4.69	-0.0493		4.68	-0.0499		0.76	-0.0133		4.88	-0.0446
															4.68	-0.0431		4.69	-0.0611		4.7	-0.0493		4.68	-0.0499		0.76	-0.0124		4.89	-0.045
															4.69	-0.0437		4.7	-0.0608		4.7	-0.0493		4.69	-0.0499		0.76	-0.0133		4.89	-0.045
															4.69	-0.0434		4.7	-0.0608		4.7	-0.0496		4.69	-0.0499		0.76	-0.0127		4.89	-0.045
															4.69	-0.0434		4.7	-0.0605		4.7	-0.049		4.69	-0.0499		0.76	-0.0127		4.89	-0.0446
															4.69	-0.0428		4.7	-0.0605		4.71	-0.0493		4.69	-0.0499		0.76	-0.0127		4.9	-0.0446
															4.7	-0.0428		4.71	-0.0611		4.71	-0.0493		4.7	-0.0493		0.76	-0.013		4.9	-0.0446
															4.7	-0.0434		4.71	-0.0614		4.71	-0.049		4.7	-0.0496		0.76	-0.013		4.9	-0.045
															4.7	-0.0437		4.71	-0.0611		4.72	-0.049		4.7	-0.0496		0.76	-0.013		4.91	-0.045
															4.71	-0.0437		4.72	-0.0611		4.72	-0.049		4.71	-0.0496		0.76	-0.0133		4.91	-0.0446
															4.71	-0.0428		4.72	-0.0614		4.72	-0.049		4.71	-0.0493		0.76	-0.013		4.91	-0.0446
															4.71	-0.0437		4.72	-0.0608		4.72	-0.0493		4.71	-0.0496		0.76	-0.0127		4.91	-0.0446
															4.71	-0.0434		4.72	-0.0614		4.73	-0.049		4.71	-0.0493		0.77	-0.013		4.92	-0.0446
															4.72	-0.0437		4.73	-0.0608		4.73	-0.0493		4.72	-0.049		0.77	-0.0127		4.92	-0.0446
															4.72	-0.0431		4.73	-0.0608		4.73	-0.0493		4.72	-0.0493		0.77	-0.0127		4.92	-0.0443
															4.72	-0.0428		4.73	-0.0614		4.74	-0.0493		4.72	-0.049		0.77	-0.0127		4.93	-0.045
															4.73	-0.0431		4.73	-0.0611		4.74	-0.0493		4.73	-0.049		0.77	-0.013		4.93	-0.045
															4.73	-0.0434		4.74	-0.0605		4.74	-0.0493		4.73	-0.049		0.77	-0.0127		4.93	-0.045
															4.73	-0.0437		4.74	-0.0614		4.74	-0.0493		4.73	-0.049		0.77	-0.0133		4.93	-0.0446
															4.73	-0.0431		4.74	-0.0614		4.75	-0.049		4.73	-0.0487		0.77	-0.0133		4.94	-0.0446
															4.74	-0.0434		4.75	-0.0611		4.75	-0.0496		4.74	-0.0487		0.77	-0.0124		4.94	-0.0446
															4.74	-0.0428		4.75	-0.0608		4.75	-0.0499		4.74	-0.0481		0.77	-0.0127		4.94	-0.0446
															4.74	-0.0428		4.75	-0.0611		4.75	-0.0493		4.74	-0.0484		0.77	-0.0127		4.95	-0.0446
															4.74	-0.0434		4.75	-0.0617		4.76	-0.0493		4.74	-0.0477		0.77	-0.013		4.95	-0.0446
															4.75	-0.0431		4.76	-0.0608		4.76	-0.0493		4.75	-0.0484		0.77	-0.013		4.95	-0.0446
															4.75	-0.0428		4.76	-0.0614		4.76	-0.0493		4.75	-0.0481		0.77	-0.0133		4.95	-0.0443
															4.75	-0.0431		4.76	-0.0617		4.77	-0.0496		4.75	-0.0481		0.77	-0.0127		4.96	-0.0446
															4.76	-0.0428		4.77	-0.0611		4.77	-0.0493		4.76	-0.0477		0.77	-0.013		4.96	-0.0446
															4.76	-0.0428		4.77	-0.0611		4.77	-0.0499		4.76	-0.0474		0.77	-0.013		4.96	-0.0446
															4.76	-0.0434		4.77	-0.0608		4.77	-0.0499		4.76	-0.0474		0.77	-0.0124		4.97	-0.0446
															4.76	-0.0428		4.77	-0.0617		4.78	-0.0502		4.76	-0.0477		0.77	-0.0133		4.97	-0.0446
															4.77	-0.0434		4.78	-0.0611		4.78	-0.0496		4.77	-0.0471		0.77	-0.0127		4.97	-0.045
															4.77	-0.0434		4.78	-0.0611		4.78	-0.0499		4.77	-0.0474		0.77	-0.0127		4.98	-0.0446
															4.77	-0.0431		4.78	-0.0617		4.79	-0.0499		4.77	-0.0474		0.77	-0.013		4.98	-0.045
															4.78	-0.0431		4.78	-0.0611		4.79	-0.0499		4.78	-0.0471		0.77	-0.0124		4.98	-0.0443
															4.78	-0.0434		4.79	-0.062		4.79	-0.0499		4.78	-0.0468		0.78	-0.0133		4.98	-0.0446
															4.78	-0.0428		4.79	-0.0611		4.79	-0.0496		4.78	-0.0471		0.78	-0.0133		4.99	-0.045
															4.78	-0.0431		4.79	-0.062		4.8	-0.0496		4.78	-0.0471		0.78	-0.013		4.99	-0.0446
															4.79	-0.0434		4.8	-0.0614		4.8	-0.0499		4.79	-0.0471		0.78	-0.013		4.99	-0.0446
															4.79	-0.0431		4.8	-0.0611		4.8	-0.0496		4.79	-0.0468		0.78	-0.0127		5	-0.0446
															4.79	-0.0434		4.8	-0.0617		4.8	-0.0499		4.79	-0.0471		0.78	-0.013		5	-0.0446
															4.79	-0.0434		4.8	-0.062		4.81	-0.0502		4.79	-0.0468		0.78	-0.0127		5	-0.0446
															4.8	-0.0434		4.81	-0.0614		4.81	-0.0499		4.8	-0.0471		0.78	-0.0127		5	-0.0446
															4.8	-0.0434		4.81	-0.0611		4.81	-0.0499		4.8	-0.0471		0.78	-0.013		5.01	-0.0446
															4.8	-0.0434		4.81	-0.0611		4.82	-0.0502		4.8	-0.0468		0.78	-0.013		5.01	0.0422
															4.81	-0.0431		4.82	-0.0614		4.82	-0.0502		4.81	-0.0468		0.78	-0.0133		5.01	0.0419
															4.81	-0.0431		4.82	-0.0617		4.82	-0.0502		4.81	-0.0471		0.78	-0.0127		5.01	0.0422
															4.81	-0.0431		4.82	-0.0608		4.82	-0.0502		4.81	-0.0468		0.78	-0.013		5.01	0.0428
															4.81	-0.0434		4.82	-0.0608		4.83	-0.0499		4.81	-0.0468		0.78	-0.0133		5.02	0.0428
															4.82	-0.0434		4.83	-0.0608		4.83	-0.0496		4.82	-0.0465		0.78	-0.0127		5.02	0.0428
															4.82	-0.0434		4.83	-0.0611		4.83	-0.0502		4.82	-0.0465		0.78	-0.0133		5.02	0.0422
															4.82	-0.0431		4.83	-0.0608		4.84	-0.0499		4.82	-0.0468		0.78	-0.0133		5.03	0.0422
															4.83	-0.0431		4.83	-0.0608		4.84	-0.0502		4.83	-0.0468		0.78	-0.0127		5.03	0.044
															4.83	-0.0434		4.84	-0.0608		4.84	-0.0499		4.83	-0.0465		0.78	-0.0127		5.03	0.044
															4.83	-0.0431		4.84	-0.0611		4.84	-0.0502		4.83	-0.0465		0.78	-0.013		5.04	0.0446
															4.83	-0.0431		4.84	-0.0608		4.85	-0.0496		4.83	-0.0468		0.78	-0.0133		5.04	0.0443
															4.84	-0.0431		4.85	-0.0608		4.85	-0.0496		4.84	-0.0465		0.78	-0.0133		5.04	0.045
															4.84	-0.0428		4.85	-0.0605		4.85	-0.0496		4.84	-0.0465		0.78	-0.0133		5.04	0.045
															4.84	-0.0434		4.85	-0.0608		4.86	-0.0502		4.84	-0.0462		0.79	-0.0136		5.05	0.0456
															4.84	-0.0437		4.85	-0.0608		4.86	-0.0499		4.84	-0.0462		0.79	-0.013		5.05	0.0456
															4.85	-0.0431		4.86	-0.0608		4.86	-0.0493		4.85	-0.0462		0.79	-0.013		5.05	0.0456
															4.85	-0.0428		4.86	-0.0605		4.86	-0.0502		4.85	-0.0465		0.79	-0.0136		5.06	0.0456
															4.85	-0.0431		4.86	-0.0605		4.87	-0.0496		4.85	-0.0465		0.79	-0.0127		5.06	0.0462
															4.86	-0.0428		4.87	-0.0608		4.87	-0.0499		4.86	-0.0465		0.79	-0.0136		5.06	0.0474
															4.86	-0.0434		4.87	-0.0601		4.87	-0.0499		4.86	-0.0468		0.79	-0.0133		5.06	0.0474
															4.86	-0.0434		4.87	-0.0605		4.88	-0.0496		4.86	-0.0462		0.79	-0.0127		5.07	0.0484
															4.86	-0.0434		4.87	-0.0601		4.88	-0.0493		4.86	-0.0465		0.79	-0.0127		5.07	0.049
															4.87	-0.0434		4.88	-0.0601		4.88	-0.0493		4.87	-0.0471		0.79	-0.0127		5.07	0.0493
															4.87	-0.0434		4.88	-0.0601		4.88	-0.0499		4.87	-0.0465		0.79	-0.013		5.08	0.0499
															4.87	-0.0431		4.88	-0.0598		4.89	-0.0496		4.87	-0.0465		0.79	-0.013		5.08	0.0502
															4.88	-0.0431		4.89	-0.0601		4.89	-0.0496		4.88	-0.0465		0.79	-0.0127		5.08	0.0505
															4.88	-0.0434		4.89	-0.0601		4.89	-0.0496		4.88	-0.0465		0.79	-0.0133		5.08	0.0505
															4.88	-0.0431		4.89	-0.0595		4.89	-0.0499		4.88	-0.0471		0.79	-0.013		5.09	0.0505
															4.88	-0.0434		4.89	-0.0598		4.9	-0.0496		4.88	-0.0468		0.79	-0.0127		5.09	0.0512
															4.89	-0.0431		4.9	-0.0601		4.9	-0.0496		4.89	-0.0468		0.79	-0.013		5.09	0.0508
															4.89	-0.0431		4.9	-0.0601		4.9	-0.0496		4.89	-0.0468		0.79	-0.013		5.09	0.0505
															4.89	-0.0431		4.9	-0.0598		4.91	-0.0496		4.89	-0.0471		0.79	-0.013		5.1	0.0515
															4.89	-0.0434		4.9	-0.0598		4.91	-0.049		4.89	-0.0471		0.79	-0.0133		5.1	0.0508
[truncated: 1,046,793+ more rows]

## Sheet: Figure 6
figure 6a			figure 6b													figure 6c				figure 6d				figure 6e
[truncated: 14,175 more rows]

[truncated: 22 more sheets: figure S3, Figure S5, Figure S6, Figure S7, Figure S8, Figure S9, figure S13, figure S14, figure S15, figure S16, figure S17, figure S18, figure S19, figure S20, figure S21, figure S22, figure S23, figure S24, figure S25, figure S26 …]
